# Supplementary material for: A literature-derived dataset on risk factors for dry eye disease
Source: Sci Data. 2023 Jan 11;10:21. doi: 10.1038/s41597-023-01931-8 (PMC9834299; doi:10.1038/s41597-023-01931-8)
Supplement: Supplementary file 1 — Data Citation 1 DrDED [file 41597_2023_1931_MOESM1_ESM.xlsx]

## Sheet: DrDED
Study ID	Study record	Citation	First author	Year of publishing	Journal	Study type	Risk of Bias Assessment	Country	Sample population	Age, years (range, and mean ± standard deviation if available)	Number of subjects	Ethnicity	Data extraction remarks	Subgroup description	DED definition	Prevalence of DED (%) point estimate	CI lower bound	CI higher bound	Notes for prevalence of DED	Thyroid disease OR central tendency estimate	CI lower bound	CI higher bound	Subgroup, if any	Arthritis OR central tendency estimate	CI lower bound	CI higher bound	Subgroup, if any	Hypertension (including treated [regular use of any antihypertensive medications] and untreated) OR central tendency estimate	CI lower bound	CI higher bound	Subgroup, if any	Diabetes OR central tendency estimate	CI lower bound	CI higher bound	Subgroup, if any	Stroke disease OR central tendency estimate	CI lower bound	CI higher bound	Subgroup, if any	Smoking OR central tendency estimate	CI lower bound	CI higher bound	Subgroup, if any	Alcohol drinking OR central tendency estimate	CI lower bound	CI higher bound	Subgroup, if any	Depression (including taking any antidepressants) OR central tendency estimate	CI lower bound
3	Moss et al (2000)	Moss, S. E., Klein, R. & Klein, B. E. Prevalence of and risk factors for dry eye syndrome. Arch Ophthalmol. 118, 1264-1268 (2000).	Scot E. Moss	2000	Arch Ophthalmol	prospective cohort	Low risk of bias	USA	Beaver Dam	48–91	3722	North American	table 2	NA	DES	0.144	0.133	0.156	NA	1.41	1.09	1.84		1.91	1.56	2.33						1.38	1.03	1.86						1.82	1.36	2.46	current
4_1_Factory vs Agriculture	Lee et al (2002)	Lee, A. J. et al. Prevalence and risk factors associated with dry eye symptoms: a population based study in Indonesia. Br J Ophthalmol. 86, 1347-1351 (2002).	A J Lee	2002	Br J Ophthalmol	cross-sectional	Low risk of bias	Indonesia	population-based	21 & over	1058	Southeast Asian	table 2	Factory versus Agriculture	DES	0.275	0.248	0.302	NA																					1.5	1	2.2	current
4_2_Homemaker vs Agriculture	Lee et al (2002)	Lee, A. J. et al. Prevalence and risk factors associated with dry eye symptoms: a population based study in Indonesia. Br J Ophthalmol. 86, 1347-1351 (2002).	A J Lee	2002	Br J Ophthalmol	cross-sectional	Low risk of bias	Indonesia	population-based	21 & over	1058	Southeast Asian	table 2	Homemaker versus Agriculture	DES	0.275	0.248	0.302	NA																					1.2	0.6	2.4	former
6	Lin et al (2003)	Lin, P.-Y. et al. Prevalence of dry eye among an elderly Chinese population in Taiwan. Ophthalmology 110, 1096–1101 (2003).	Pei-Yu Lin	2003	Ophthalmology	cross-sectional	High risk of bias	Taiwan, China	population-based	65–91	2038	East Asian	table 3/5	NA	DES	0.337	0.324	0.349	DES
7_1_African American versus European ethnicity	Schaumberg et al (2003)	Schaumberg, D. A., Sullivan, D. A., Buring, J. E. & Dana, M. R. Prevalence of dry eye syndrome among US women. American Journal of Ophthalmology 136, 318–326 (2003).	Debra A Schaumberg	2003	American journal of ophthalmology	cross-sectional	Low risk of bias	USA	Women’s Health Study	49–89	39876	North American	table 4	African American versus European ethnicity	SDES	0.061	NA	NA	diagnosis of DES
7_2_Asian/Pacific Islande versus European ethnicity	Schaumberg et al (2003)	Schaumberg, D. A., Sullivan, D. A., Buring, J. E. & Dana, M. R. Prevalence of dry eye syndrome among US women. American Journal of Ophthalmology 136, 318–326 (2003).	Debra A Schaumberg	2003	American journal of ophthalmology	cross-sectional	Low risk of bias	USA	Women’s Health Study	49–89	39876	North American	table 4	Asian/Pacific Islande versus European ethnicity	SDES	0.034	NA	NA	severe dry eye symptoms
7_3_American Indian/Alaskan Native versus White ethnicity	Schaumberg et al (2003)	Schaumberg, D. A., Sullivan, D. A., Buring, J. E. & Dana, M. R. Prevalence of dry eye syndrome among US women. American Journal of Ophthalmology 136, 318–326 (2003).	Debra A Schaumberg	2003	American journal of ophthalmology	cross-sectional	Low risk of bias	USA	Women’s Health Study	49–89	39876	North American	table 4	American Indian/Alaskan Native versus White ethnicity	SDES	0.095	NA	NA	DES
7_4_American Indian/Alaskan Native versus European ethnicity	Schaumberg et al (2003)	Schaumberg, D. A., Sullivan, D. A., Buring, J. E. & Dana, M. R. Prevalence of dry eye syndrome among US women. American Journal of Ophthalmology 136, 318–326 (2003).	Debra A Schaumberg	2003	American journal of ophthalmology	cross-sectional	Low risk of bias	USA	Women’s Health Study	49–89	39876	North American	table 4	American Indian/Alaskan Native versus European ethnicity	SDES	0.047	NA	NA	clinical diagnosis of DES
9	Lekhanont et al (2006)	Lekhanont, K., Rojanaporn, D., Chuck, R. S. & Vongthongsri, A. Prevalence of Dry Eye in Bangkok, Thailand: Cornea 25, 1162–1167 (2006).	Kaevalin Lekhanont	2006	Cornea	cross-sectional	High risk of bias	Thailand	hospital-based	40 & over	550	Southeast Asian	table 6	NA	DES	0.34	0.281	0.406	DES
10_1_Arthritis_Schirmer	Punjabi et al (2006)	Punjabi, O. S., Adyanthaya, R. S., Mhatre, A. D. & Jehangir, R. P. Rheumatoid arthritis is a risk factor for dry eye in the Indian population. Ophthalmic Epidemiol. 13, 379-384 (2006).	Omar S. Punjabi	2006	Ophthalmic Epidemiology	cross-sectional	Very high risk of bias	India	population-based	21–60	84	South Asian	sex-age matched	Arthritis_Schirmer	Schirmer test/TBUT	0.20625	NA	NA	Schirmer					2.79016			Schirmer
10_2_Arthritis_TBUT	Punjabi et al (2006)	Punjabi, O. S., Adyanthaya, R. S., Mhatre, A. D. & Jehangir, R. P. Rheumatoid arthritis is a risk factor for dry eye in the Indian population. Ophthalmic Epidemiol. 13, 379-384 (2006).	Omar S. Punjabi	2006	Ophthalmic Epidemiology	cross-sectional	Very high risk of bias	India	population-based	21–60	84	South Asian	sex-age matched	Arthritis_TBUT	Schirmer test/TBUT	0.16875	NA	NA	TBUT					2.77692			TBUT
14_1_high altitude	Gupta et al (2008)	Gupta, N., Prasad, I., Himashree, G. & D’Souza, P. Prevalence of Dry Eye at High Altitude: A Case Controlled Comparative Study. High Altitude Medicine & Biology 9, 327–334 (2008).	Noopur Gupta	2008	High Altitude Medicine & Biology	case-control	High risk of bias	India	hospital-based	20 & over	200	South Asian	table 1/2	high altitude	DED	0.2	NA	NA	DE
14_2_low altitude	Gupta et al (2008)	Gupta, N., Prasad, I., Himashree, G. & D’Souza, P. Prevalence of Dry Eye at High Altitude: A Case Controlled Comparative Study. High Altitude Medicine & Biology 9, 327–334 (2008).	Noopur Gupta	2008	High Altitude Medicine & Biology	case-control	High risk of bias	India	hospital-based	20 & over	200	South Asian	table 1/2	low altitude	DED	0.09	NA	NA	DE
15	Lu et al (2008)	Lu, P. et al. Dry Eye Syndrome in Elderly Tibetans at High Altitude: A Population-based Study in China. Cornea 27, 545–551 (2008).	Peng Lu	2008	Cornea	cross-sectional	Low risk of bias	China	population-based	40 & over	2632	East Asian	table 5	high altitude	DES	0.524	0.502	0.547	DES																					1.24	0.97	1.6		1.27	0.97	1.65
16_1_hormone	Moss et al (2008)	Moss, S. E., Klein, R. & Klein, B. E. Long-term incidence of dry eye in an older population. Optom Vis Sci. 85, 668-674 (2008).	Scot E. Moss	2008	OPTOMETRY AND VISION SCIENCE	prospective cohort	Low risk of bias	USA	Beaver Dam 10-year result	48–91, 63 ± 10	2414	North American	talbe 2, 10-year	hormone	NA	0.216	0.199	0.233	Overall population	0.9	0.59	1.36
16_2_no hormone	Moss et al (2008)	Moss, S. E., Klein, R. & Klein, B. E. Long-term incidence of dry eye in an older population. Optom Vis Sci. 85, 668-674 (2008).	Scot E. Moss	2008	OPTOMETRY AND VISION SCIENCE	prospective cohort	Low risk of bias	USA	Beaver Dam 10-year result	48–91, 63 ± 10	2414	North American	talbe 2, 10-year	no hormone	NA	0.216	0.199	0.233	Overall population	1.63	1.16	2.28
17_1_men	Uchino et al (2008)	Uchino, M. et al. Japan Ministry of Health Study on Prevalence of Dry Eye Disease Among Japanese High School Students. American Journal of Ophthalmology 146, 925-929.e2 (2008).	Miki Uchino	2008	Ophthalmology	cross-sectional	Low risk of bias	Japan	Japanese High School Students	15–18	3433	East Asian	table 2	men	DED	0.0431882	0.039	0.046	men
17_2_women	Uchino et al (2008)	Uchino, M. et al. Japan Ministry of Health Study on Prevalence of Dry Eye Disease Among Japanese High School Students. American Journal of Ophthalmology 146, 925-929.e2 (2008).	Miki Uchino	2008	Ophthalmology	cross-sectional	Low risk of bias	Japan	Japanese High School Students	15–18	3433	East Asian	table 2	women	DED	0.0803419	0.074	0.084	women
18	Uchino et al (2008)	Uchino, M. et al. Prevalence of dry eye disease among Japanese visual display terminal users. Ophthalmology. 115, 1982-1988 (2008).	Miki Uchino	2008	Ophthalmology	cross-sectional	Low risk of bias	Japan	Visual Display Terminal Users	22–60	4393	East Asian	table 5	NA	DED-diagnosed	0.129896	NA	NA	DED-diagnosed																					1.1	0.86	1.42
19	Bukhari et al (2009)	Bukhari, A., Ajlan, R. & Alsaggaf, H. Prevalence of Dry Eye in the Normal Population in Jeddah, Saudi Arabia. Orbit 28, 392–397 (2009).	Amal Bukhari	2009	Orbit	prospective cohort	Very high risk of bias	Saudi Arabia	hospital-based	7–78	251	Arab	table 5/6	NA	DED-diagnosed	0.932	0.901	0.963	DED-diagnosed
21	Jie, Y et al (2009)	Jie, Y., Xu, L., Wu, Y. Y. & Jonas, J. B. Prevalence of dry eye among adult Chinese in the Beijing Eye Study. Eye 23, 688–693 (2009).	Y Jie	2009	Eye	cross-sectional	Low risk of bias	China	population-based	40 & over	1957	East Asian	table 3	NA	DES	0.210015	NA	NA	NA
22_1_African American versus White	Schaumberg et al (2009)	Schaumberg, D. A., Dana, R., Buring, J. E. & Sullivan, D. A. Prevalence of dry eye disease among US men: estimates from the Physicians' Health Studies. Arch Ophthalmol. 127, 763-768 (2009).	Debra A. Schaumberg	2009	Arch Ophthalmol	cross-sectional	Low risk of bias	USA	population-based (Physicians’ Health Studies I [N=18596] & II [N=6848])	50 & over, males	25444	North American	table 2	African American versus White	DED	0.043	NA	NA	Only men were included in this study									1.28	1.12	1.45		0.97	0.74	1.24
22_2_Asian/Pacific Islander versus White	Schaumberg et al (2009)	Schaumberg, D. A., Dana, R., Buring, J. E. & Sullivan, D. A. Prevalence of dry eye disease among US men: estimates from the Physicians' Health Studies. Arch Ophthalmol. 127, 763-768 (2009).	Debra A. Schaumberg	2009	Arch Ophthalmol	cross-sectional	Low risk of bias	USA	population-based (Physicians’ Health Studies I [N=18596] & II [N=6848])	50 & over, males	25444	North American	table 2	Asian/Pacific Islander versus White	DED	0.043	NA	NA	Only men were included in this study
22_3_Hispanic versus White	Schaumberg et al (2009)	Schaumberg, D. A., Dana, R., Buring, J. E. & Sullivan, D. A. Prevalence of dry eye disease among US men: estimates from the Physicians' Health Studies. Arch Ophthalmol. 127, 763-768 (2009).	Debra A. Schaumberg	2009	Arch Ophthalmol	cross-sectional	Low risk of bias	USA	population-based (Physicians’ Health Studies I [N=18596] & II [N=6848])	50 & over, males	25444	North American	table 2	Hispanic versus White	DED	0.043	NA	NA	Only men were included in this study
23_1_Smoking habits 1–9 cigarettes/day	Viso et al (2009)	Viso, E., Rodriguez-Ares, M. T. & Gude, F. Prevalence of and Associated Factors for Dry Eye in a Spanish Adult Population (The Salnes Eye Study). Ophthalmic Epidemiology 16, 15–21 (2009).	Eloy Viso	2009	Ophthalmic epidemiology	cross-sectional	High risk of bias	Spain	population-based (National Health Service Registry)	40–96	654	White (Western European)	table 4	Smoking habits 1–9 cigarettes/day	DE	0.11	NA	NA	DE									1.15	0.66	1.99		1.22	0.61	2.44						0.32	0.44	2.42	1–9 cigarettes/day	1.05	0.61	1.81	1–14 units/week
23_2_Smoking habits >9 cigarettes/day	Viso et al (2009)	Viso, E., Rodriguez-Ares, M. T. & Gude, F. Prevalence of and Associated Factors for Dry Eye in a Spanish Adult Population (The Salnes Eye Study). Ophthalmic Epidemiology 16, 15–21 (2009).	Eloy Viso	2009	Ophthalmic epidemiology	cross-sectional	High risk of bias	Spain	population-based (National Health Service Registry)	40–96	654	White (Western European)	table 4	Smoking habits >9 cigarettes/day	DE	0.11	NA	NA	DE																					1.8	0.82	3.96	>9 cigarettes/day	0.63	0.19	2.07	>14 units/week
24	Guo et al (2010)	Guo, B., Lu, P., Chen, X., Zhang, W. & Chen, R. Prevalence of dry eye disease in Mongolians at high altitude in China: the Henan eye study. Ophthalmic Epidemiol. 17, 234-241 (2010).	Bo Guo	2010	Ophthalmic Epidemiology	cross-sectional	Low risk of bias	China	population-based	40 & over	2486	East Asian	table 4	NA	DES	0.501	0.478	0.524	NA																					1.06	0.81	1.39		1.01	0.75	1.36
26_1_Overall population	Uchino et al (2011)	Uchino, M. et al. Prevalence and risk factors of dry eye disease in Japan: Koumi study. Ophthalmology. 118, 2361-2367 (2011).	Miki Uchino	2011	Ophthalmology	cross-sectional	Low risk of bias	Japan	population-based	40 & over	2791	East Asian	NA	Overall population	DED-diagnosed	0.174357	NA	NA	Overall population
26_2_men	Uchino et al (2011)	Uchino, M. et al. Prevalence and risk factors of dry eye disease in Japan: Koumi study. Ophthalmology. 118, 2361-2367 (2011).	Miki Uchino	2011	Ophthalmology	cross-sectional	Low risk of bias	Japan	population-based	40 & over	2791	East Asian	table 3	men	DED-diagnosed	0.125	0.107	0.145	men									1.39	0.94	2.06						1.33	0.69	2.55
26_3_women	Uchino et al (2011)	Uchino, M. et al. Prevalence and risk factors of dry eye disease in Japan: Koumi study. Ophthalmology. 118, 2361-2367 (2011).	Miki Uchino	2011	Ophthalmology	cross-sectional	Low risk of bias	Japan	population-based	40 & over	2791	East Asian	table 4	women	DED-diagnosed	0.216	0.195	0.239	women																	1.26	0.7	2.28
27	Zhang et al (2012)	Zhang, Y., Chen, H. & Wu, X. Prevalence and Risk Factors Associated with Dry Eye Syndrome among Senior High School Students in a County of Shandong Province, China. Ophthalmic Epidemiology 19, 226–230 (2012).	Ying Zhang	2012	Ophthalmic Epidemiology	cross-sectional	High risk of bias	China	school-based (senior high school)	40 & over	1902	East Asian	table 3	NA	DES	0.0132626	NA	NA	DED-diagnosed
28_1_anxiolytics	Malet et al (2013)	Malet, F. et al. Dry eye disease in French elderly subjects: the Alienor Study. Acta Ophthalmol. 92, e429-436 (2014).	Florence Malet	2013	Acta Ophthalmol	cross-sectional	Low risk of bias	France	population-based	73 & over, 80.1 ± 4.4	963	White (Western European)	table 3	anxiolytics	NA	0.305085	NA	NA	men, TBUB<5seconds	1.18	0.61	2.28																		0.82	0.54	1.24	former					1.53	1.03
28_2_antidepressant	Malet et al (2013)	Malet, F. et al. Dry eye disease in French elderly subjects: the Alienor Study. Acta Ophthalmol. 92, e429-436 (2014).	Florence Malet	2013	Acta Ophthalmol	cross-sectional	Low risk of bias	France	population-based	73 & over, 80.1 ± 4.4	963	White (Western European)	table 3	antidepressant	NA	0.447415	NA	NA	women, TBUB < 5 seconds																					0.8	0.36	1.79	current					1.33	0.83
29	Paulsen et al (2014)	Paulsen, A. J. et al. Dry eye in the beaver dam offspring study: prevalence, risk factors, and health-related quality of life. Am J Ophthalmol. 157, 799-806 (2014).	Adam J.Paulsen	2014	American Journal of Ophthalmology	cross-sectional	Low risk of bias	USA	population-based	21–84	3275	North American	table 2	NA	DES	0.145	NA	NA	NA	1.62	1.2	2.18		1.59	1.26	2																						1.44	1.11
32_1_Hypercholest-erolemia	Ahn et al (2014)	Ahn, J. M. et al. Prevalence of and risk factors associated with dry eye: the Korea National Health and Nutrition Examination Survey 2010-2011. Am J Ophthalmol. 158, 1205-1214.e1207 (2014).	Ji Min Ahn	2014	American Journal of Ophthalmology	cross-sectional	Low risk of bias	Korea	population-based	19–95, mean 49.9	11666	East Asian	table 2/3	Hypercholesterolemia	DES-diagnosed	0.16	0.146	0.173	NA	1.7	1.2	2.4		1.3	0.8	2.2		0.8	0.6	1										0.7	0.6	1		1	0.7	1.3		1.3	1
32_2_HDL- hypo-cholesterolemia	Ahn et al (2014)	Ahn, J. M. et al. Prevalence of and risk factors associated with dry eye: the Korea National Health and Nutrition Examination Survey 2010-2011. Am J Ophthalmol. 158, 1205-1214.e1207 (2014).	Ji Min Ahn	2014	American Journal of Ophthalmology	cross-sectional	Low risk of bias	Korea	population-based	19–95, mean 49.9	11666	East Asian	table 2/3	HDL-hypocholesterolemia	DES-diagnosed	NA	NA	NA	Extremely stressful																													1.7	1.1
32_3_Hypertriglycemia	Ahn et al (2014)	Ahn, J. M. et al. Prevalence of and risk factors associated with dry eye: the Korea National Health and Nutrition Examination Survey 2010-2011. Am J Ophthalmol. 158, 1205-1214.e1207 (2014).	Ji Min Ahn	2014	American Journal of Ophthalmology	cross-sectional	Low risk of bias	Korea	population-based	19–95, mean 49.9	11666	East Asian	table 2/3	Hypertriglycemia	DES-diagnosed	NA	NA	NA	NA
34_1_case	Gupta et al (2014)	Gupta, R. C., Ranjan, R., Kushwaha, R. N., Khan, P. & Mohan, S. A questionnaire-based survey of dry eye disease among leather tannery workers in Kanpur, India: a case-control study. Cutaneous and Ocular Toxicology 33, 265–269 (2014).	Ramesh Chandra Gupta	2014	Cutaneous and ocular toxicology	case-control	High risk of bias	India	different tanneries	20–59	800	South Asian	table 2	case	DES	0.3379	0.3035	0.3724	OSDI
34_2_control	Gupta et al (2014)	Gupta, R. C., Ranjan, R., Kushwaha, R. N., Khan, P. & Mohan, S. A questionnaire-based survey of dry eye disease among leather tannery workers in Kanpur, India: a case-control study. Cutaneous and Ocular Toxicology 33, 265–269 (2014).	Ramesh Chandra Gupta	2014	Cutaneous and ocular toxicology	case-control	High risk of bias	India	different tanneries	20–59	800	South Asian	table 2	control	DES	0.1577	0.1131	0.2023	OSDI
36	Bakkar et al (2016)	Bakkar, M. M., Shihadeh, W. A., Haddad, M. F. & Khader, Y. S. Epidemiology of symptoms of dry eye disease (DED) in Jordan: A cross-sectional non-clinical population-based study. Cont Lens Anterior Eye. 39, 197-202 (2016).	May M. Bakkar	2016	Contact Lens & Anterior Eye	cross-sectional	Low risk of bias	Jordan	population-based	18 & over	1039	Arab	talbe 4	NA	DES	0.590953	NA	NA	OSDI ≥ 20																					1.2	0.9	1.6
37	Li et al (2015)	Li, J. et al. Prevalence and Risk Factors of Dry Eye Disease Among a Hospital-Based Population in Southeast China. Eye & Contact Lens: Science & Clinical Practice 41, 44–50 (2015).	Jinyang Li	2015	Eye & contact lens	cross-sectional	High risk of bias	China	hospital-based	20 & over	6657	East Asian	table 2	NA	DED	0.0799	NA	NA	DED-diagnosed
39	Tan et al (2015)	Tan, L. L., Morgan, P., Cai, Z. Q. & Straughan, R. A. Prevalence of and risk factors for symptomatic dry eye disease in Singapore. Clinical and Experimental Optometry 98, 45–53 (2015).	Li Li Tan	2015	Clinical & experimental optometry	cross-sectional	Low risk of bias	Singapore	population-based	15–83	1004	Chinese\Malay\Indian\Others	talbe 6	NA	SDED	0.123	0.103	0.144	SDED																									1.49	0.55	4.04
42	Yang et al (2015)	Yang, W. J. et al. Risk Factors for Dry Eye Syndrome: A Retrospective Case-Control Study. Optom Vis Sci. 92, e199-205 (2015).	Wan-Ju Yang	2015	OPTOMETRY AND VISION SCIENCE	case-control	Low risk of bias	China	hospital-based	NA	789 DES; 1,119 control	East Asian	table 3	NA	DES	0.333333	NA	NA	NA					2.157	1.679	2.771						1.408	1.031	1.924														1.449	1.043
45	Moon et al (2016)	Moon, J. H., Kim, K. W. & Moon, N. J. Smartphone use is a risk factor for pediatric dry eye disease according to region and age: a case control study. BMC Ophthalmol 16, 188 (2016).	Jun Hyung Moon	2016	BMC ophthalmology	case-control	High risk of bias	Korea	school-based	7–12	916	East Asian	table 4	NA	DED	0.066	NA	NA	DED
46	Olaniyan et al (2016)	Olaniyan, S. I., Fasina, O., Bekibele, C. O. & Ogundipe, A. O. Dry eye disease in an adult population in South-West Nigeria. Cont Lens Anterior Eye. 39, 359-364 (2016).	Segun I. Olaniyana	2016	Contact Lens & Anterior Eye	cross-sectional	High risk of bias	Nigeria	community-based	40 & over, 59.1 ± 13.1	363	Black	talbe 7	NA	NA	0.325	0.277	0.373	NA
48	Roh et al (2016)	Roh, H. C. et al. Systemic Comorbidities of Dry Eye Syndrome: The Korean National Health and Nutrition Examination Survey V, 2010 to 2012. Cornea. 35, 187-192 (2016).	Hyun Cheol Roh	2016	Cornea	cross-sectional	Low risk of bias	Korea	population-based	20 & over	17364	East Asian	table 2, table 3	NA	DES	0.104	NA	NA	NA	1.79	1.41	2.28		1.44	1	2.08		1.07	0.92	1.26		1.08	0.91	1.28		0.83	0.56	1.22
49	Sahai et al (2005)	Sahai, A. & Malik, P. Dry Eye: Prevalence and Attributable Risk Factors in a Hospital-Based Population. INDIAN JOURNAL OF OPHTHALMOLOGY 53, 87-91 (2005).	Anshu Sahai	2005	Indian journal of ophthalmology	cross-sectional	High risk of bias	India	hospital-based	20 & over	500	South Asian	table 4	NA	DE	0.184	NA	NA	DE																	1.42	0.44	1.123
51_1_men	Alshamrani et al (2017)	Alshamrani, A. A. et al. Prevalence and Risk Factors of Dry Eye Symptoms in a Saudi Arabian Population. Middle East Afr J Ophthalmol. 24, 67-73 (2017).	Abdulaziz A. Alshamrani	2017	Middle East Afr J Ophthalmol	cross-sectional	Low risk of bias	Saudi Arabia	hospital-based	39.3 ± 14.1	1858	Arab	table 2/3	men	NA	0.229	NA	NA	men	1.48	0.74	2.96		1.07	0.77	1.51		0.96	0.74	1.25		1.51	1.16	1.95						1.4	1.06	1.85
51_2_women	Alshamrani et al (2017)	Alshamrani, A. A. et al. Prevalence and Risk Factors of Dry Eye Symptoms in a Saudi Arabian Population. Middle East Afr J Ophthalmol. 24, 67-73 (2017).	Abdulaziz A. Alshamrani	2017	Middle East Afr J Ophthalmol	cross-sectional	Low risk of bias	Saudi Arabia	hospital-based	39.3 ± 14.1	1858	Arab	table 2/3	women	NA	0.406	NA	NA	women
51_3_Overall population	Alshamrani et al (2017)	Alshamrani, A. A. et al. Prevalence and Risk Factors of Dry Eye Symptoms in a Saudi Arabian Population. Middle East Afr J Ophthalmol. 24, 67-73 (2017).	Abdulaziz A. Alshamrani	2017	Middle East Afr J Ophthalmol	cross-sectional	Low risk of bias	Saudi Arabia	hospital-based	39.3 ± 14.1	1858	Arab	table 2/3	Overall population	NA	0.321	NA	NA	Overall population
52	Asiedu et al (2017)	Asiedu, K., Kyei, S., Boampong, F. & Ocansey, S. Symptomatic Dry Eye and Its Associated Factors: A Study of University Undergraduate Students in Ghana. Eye & Contact Lens: Science & Clinical Practice 43, 262–266 (2017).	Kofi Asiedu	2017	Eye & contact lens	cross-sectional	High risk of bias	Ghana	school-based	18–34	700	Black	table 4	NA	DE	0.443	0.406	0.482	DE																									1.36	0.64	2.86
53_1_White	Farrand et al (2017)	Farrand, K. F., Fridman, M., Stillman, I. Ö. & Schaumberg, D. A. Prevalence of Diagnosed Dry Eye Disease in the United States Among Adults Aged 18 Years and Older. American Journal of Ophthalmology 182, 90–98 (2017).	Kimberly F Farrand	2017	American journal of ophthalmology	cross-sectional	Low risk of bias	USA	population-based	18–34	75000	North American	Figure 3	White	DED-diagnosed	0.0703	0.0679	0.0727	White
53_2_African American	Farrand et al (2017)	Farrand, K. F., Fridman, M., Stillman, I. Ö. & Schaumberg, D. A. Prevalence of Diagnosed Dry Eye Disease in the United States Among Adults Aged 18 Years and Older. American Journal of Ophthalmology 182, 90–98 (2017).	Kimberly F Farrand	2017	American journal of ophthalmology	cross-sectional	Low risk of bias	USA	population-based	18–34	75000	North American	Figure 3	African American	DED-diagnosed	0.0629	0.0549	0.0709	African American
53_3_Hispanic	Farrand et al (2017)	Farrand, K. F., Fridman, M., Stillman, I. Ö. & Schaumberg, D. A. Prevalence of Diagnosed Dry Eye Disease in the United States Among Adults Aged 18 Years and Older. American Journal of Ophthalmology 182, 90–98 (2017).	Kimberly F Farrand	2017	American journal of ophthalmology	cross-sectional	Low risk of bias	USA	population-based	18–34	75000	North American	Figure 3	Hispanic	DED-diagnosed	0.0623	0.055	0.0696	Hispanic
53_4_Asian	Farrand et al (2017)	Farrand, K. F., Fridman, M., Stillman, I. Ö. & Schaumberg, D. A. Prevalence of Diagnosed Dry Eye Disease in the United States Among Adults Aged 18 Years and Older. American Journal of Ophthalmology 182, 90–98 (2017).	Kimberly F Farrand	2017	American journal of ophthalmology	cross-sectional	Low risk of bias	USA	population-based	18–34	75000	North American	Figure 3	Asian	DED-diagnosed	0.0425	0.0357	0.0493	Asian
54_1_men	Man et al (2017)	Man, R. E. K. et al. Incidence and risk factors of symptomatic dry eye disease in Asian Malays from the Singapore Malay Eye Study. Ocul Surf. 15, 742-748 (2017).	Ryan E.K. Man	2017	The Ocular Surfa	prospective cohort	Low risk of bias	Singapore	population-based	57 ± 10	1682	Southeast Asian	table 4	men	SDED	0.0506667	0.037	0.0689	men																					1.13	0.56	2.27	males
54_2_women	Man et al (2017)	Man, R. E. K. et al. Incidence and risk factors of symptomatic dry eye disease in Asian Malays from the Singapore Malay Eye Study. Ocul Surf. 15, 742-748 (2017).	Ryan E.K. Man	2017	The Ocular Surfa	prospective cohort	Low risk of bias	Singapore	population-based	57 ± 10	1682	Southeast Asian	table 4	women	SDED	0.0515021	0.039	0.0677	women	2.89	1.11	7.51																		1.11	0.16	7.65	females
56	Castro et al (2018)	Castro, J. S. et al. Prevalence and Risk Factors of self-reported dry eye in Brazil using a short symptom questionnaire. Sci Rep. 8, 2076 (2018).	Julia Silvestre de Castro	2018	Scientific Reports	cross-sectional	Low risk of bias	Brazil	population-based	18 & over	3107	Latin American	table 2	NA	DES-diagnosed	0.102028	NA	NA	DED-diagnosed																													1.61	1.12
57	Graue-Hernández et al (2018)	Graue-Hernández, E. O. et al. Dry eye symptoms and associated risk factors among adults aged 50 or more years in Central Mexico. Salud Publica Mex. 60, 520-527 (2018).	Enrique O Graue-Hernández	2018	Salud Pública de México	cross-sectional	Low risk of bias	Mexico	population-based	50 & over	1508	Latin American	table 3	NA	any severity DES	0.411	0.386	0.436	Any degree of severity of DES									1.29	1	1.65										2.29	1.44	3.63	Smoking index ≥10 pack-years	1.31	1.02	1.7
58_1_DED	Millán et al (2018)	Millán, A. et al. Incidence and Risk Factors of Dry Eye in a Spanish Adult Population: 11-Year Follow-Up From the Salnés Eye Study. Cornea. 37, 1527-1534 (2018).	Alejandro Millán	2018	Cornea	retrospective cohort	Low risk of bias	Spain	population-based	51–92	654	White (Western European)	talbe 3	DED	NA	0.253589	0.195	0.313	DED	1.57	0.62	3.94	DED					1.63	0.95	2.82	DED	1.17	0.53	2.58	DED	0.99	2	0.49	DED	0.99	0.49	2	DED	0.93	0.54	1.6	DED	1.62	0.85
58_2_DES	Millán et al (2018)	Millán, A. et al. Incidence and Risk Factors of Dry Eye in a Spanish Adult Population: 11-Year Follow-Up From the Salnés Eye Study. Cornea. 37, 1527-1534 (2018).	Alejandro Millán	2018	Cornea	retrospective cohort	Low risk of bias	Spain	population-based	51–92	654	White (Western European)	talbe 3	DES	NA	0.316279	0.254	0.378	DES	1.48	0.59	3.69	DES					1.24	0.75	2.06	DES	1.38	0.72	2.64	DES	0.83	0.42	1.65	DES	0.83	0.42	1.65	DES	1.06	0.85	1.71	DES	1.91	1.1
59_1_VDT	Rossi et al(2019)	Rossi, G. C. M., Scudeller, L., Bettio, F., Pasinetti, G. M. & Bianchi, P. E. 59 Prevalence of dry eye in video display terminal users: a cross-sectional Caucasian study in Italy. Int Ophthalmol 39, 1315–1322 (2019).	Gemma Caterina Maria Rossi	2019	International ophthalmology	cross-sectional	High risk of bias	Italy	hospital-based	41.8 ± 13.3	194	White (Southern Europen)	talbe 2	VDT	DES-diagnosed	0.234	NA	NA	DES-diagnosed_VDT
59_2_non-VDT	Rossi et al(2019)	Rossi, G. C. M., Scudeller, L., Bettio, F., Pasinetti, G. M. & Bianchi, P. E. 59 Prevalence of dry eye in video display terminal users: a cross-sectional Caucasian study in Italy. Int Ophthalmol 39, 1315–1322 (2019).	Gemma Caterina Maria Rossi	2019	International ophthalmology	cross-sectional	High risk of bias	Italy	hospital-based	41.8 ± 13.3	194	White (Southern Europen)	talbe 2	non-VDT	DES-diagnosed	0.029	NA	NA	DES-diagnosed_non VDT
60	Titiyal et al (2018)	Titiyal, J. S., Falera, R. C., Kaur, M., Sharma, V. & Sharma, N. Prevalence and risk factors of dry eye disease in North India: Ocular surface disease index-based cross-sectional hospital study. Indian J Ophthalmol. 66, 207-211 (2018).	Jeewan S Titiyal	2018	Indian Journal of Ophthalmology	cross-sectional	Low risk of bias	India	hospital-based	10 & over	15625	South Asian	table 4	NA	DES	0.32	NA	NA	NA																					2.14	1.6	2.7		1.5	0.6	3.4
61_1_North African versus Easten European	Ben-Eli et al (2019)	Ben-Eli, H. et al. Shared Medical and Environmental Risk Factors in Dry Eye Syndrome, Sjogren's Syndrome, and B-Cell Non-Hodgkin Lymphoma: A Case-Control Study. J Immunol Res. 2019, 9060842 (2019).	Hadas Ben-Eli	2019	Hindawi Journal of Immunology Research	case-control	Low risk of bias	Israel	hospital-based	52.05 ± 15.1	702	West Asian	table 3	North African versus Easten European	NA	0.17094	NA	NA	NA																					0.9	0.55	1.47		0.54	0.33	0.88
61_2_West Asian versus Easten European	Ben-Eli et al (2019)	Ben-Eli, H. et al. Shared Medical and Environmental Risk Factors in Dry Eye Syndrome, Sjogren's Syndrome, and B-Cell Non-Hodgkin Lymphoma: A Case-Control Study. J Immunol Res. 2019, 9060842 (2019).	Hadas Ben-Eli	2019	Hindawi Journal of Immunology Research	case-control	Low risk of bias	Israel	hospital-based	52.05 ± 15.1	702	West Asian	table 3	West Asian versus Easten European	NA	0.17094	NA	NA	NA
61_3_Mixed versus Eastern European	Ben-Eli et al (2019)	Ben-Eli, H. et al. Shared Medical and Environmental Risk Factors in Dry Eye Syndrome, Sjogren's Syndrome, and B-Cell Non-Hodgkin Lymphoma: A Case-Control Study. J Immunol Res. 2019, 9060842 (2019).	Hadas Ben-Eli	2019	Hindawi Journal of Immunology Research	case-control	Low risk of bias	Israel	hospital-based	52.05 ± 15.1	702	West Asian	table 3	Mixed versus Eastern European	NA	0.17094	NA	NA	NA
62	Caffery et al (2019)	Caffery, B. et al. Prevalence of dry eye disease in Ontario, Canada: A population-based survey. The Ocular Surface 17, 526–531 (2019).	Barbara Caffery	2019	The ocular surface	cross-sectional	High risk of bias	Canada	population-based	18 & over	124469	North American	table 1	NA	DED	0.22	0.208	0.231	DED
63	Donthineni et al (2019)	Donthineni, P. R. et al. Incidence, demographics, types and risk factors of dry eye disease in India: Electronic medical records driven big data analytics report I. The Ocular Surface 17, 250–256 (2019).	Pragnya Rao Donthineni	2019	The ocular surface	prospective cohort	Low risk of bias	India	hospital-based	NA	1458830	South Asian	table 1	NA	DED	0.0146	NA	NA	DED
65	Shehadeh-Mashor et al (2019)	Shehadeh-Mashor, R. et al. Risk Factors for Dry Eye After Refractive Surgery. Cornea 38, 1495–1499 (2019).	Raneen Shehadeh-Mashor	2019	Cornea	retrospective cohort	Low risk of bias	Israel	hospital-based (LASIK)	27.0 ± 8.3	25317	West Asian	table 2	NA	DE	0.06	NA	NA	Postoperative dry eye developed
67	Yasir et al (2019)	Yasir, Z. H., Chauhan, D., Khandekar, R., Souru, C. & Varghese, S. Prevalence and Determinants of Dry Eye Disease among 40 Years and Older Population of Riyadh (Except Capital), Saudi Arabia. Middle East Afr J Ophthalmol. 26, 27-32 (2019).	Ziaul Haq Yasir	2019	Middle East Afr J Ophthalmol	cross-sectional	Low risk of bias	Saudi Arabia	population-based	40 & over	890	Arab	page 6	NA	NA	0.451	0.448	0.454	DES									1.1	0.8	1.4		0.97	0.73	1.3
68	Zhang et al (2019)	Zhang, S. & Hong, J. Risk Factors for Dry Eye in Mainland China: A Multi-Center Cross-Sectional Hospital-Based Study. Ophthalmic Epidemiol. 26, 393-399 (2019).	Shuang Zhang	2019	Ophthalmic Epidemiology	cross-sectional	Low risk of bias	China	hospital-based	NA	31124	East Asian	table 4	NA	DED	0.576308	NA	NA	DED-diagnosed among the hospital based population	1.41	1.27	1.56		1.51	1.38	1.65		1.03	0.96	1.1		0.99	0.91	1.08
70_1_VDT use 4-8 hours/day versus ＜4 hours/day	Inomata et al (2020)	Inomata, T. et al. Stratification of Individual Symptoms of Contact Lens–Associated Dry Eye Using the iPhone App DryEyeRhythm: Crowdsourced Cross-Sectional Study. J Med Internet Res 22, e18996 (2020).	Takenori Inomata	2020	Journal of medical Internet research	cross-sectional	Low risk of bias	Japan	population-based (contact lens–associated dry eye)	27.9 ± 12.6	4454	East Asian	table 2	VDT use 4-8 hours/day versus ＜4 hours/day	DE	0.7847	NA	NA	contact lens-associated dry eye									0.51	0.23	1.16		0.96	0.2	4.64						2.07	1.49	2.88						1.91	0.86
70_2_VDT use > 8 hours/day versus ＜4 hours/day	Inomata et al (2020)	Inomata, T. et al. Stratification of Individual Symptoms of Contact Lens–Associated Dry Eye Using the iPhone App DryEyeRhythm: Crowdsourced Cross-Sectional Study. J Med Internet Res 22, e18996 (2020).	Takenori Inomata	2020	Journal of medical Internet research	cross-sectional	Low risk of bias	Japan	population-based (contact lens–associated dry eye)	27.9 ± 12.6	4454	East Asian	table 2	VDT use > 8 hours/day versus ＜4 hours/day	DE	0.7847	NA	NA	contact lens-associated dry eye
71	Shanti et al (2020)	Shanti, Y., Shehada, R., Bakkar, M. M. & Qaddumi, J. Prevalence and associated risk factors of dry eye disease in 16 northern West bank towns in Palestine: a cross-sectional study. BMC Ophthalmol. 20, 26 (2020).	Yousef Shanti	2020	BMC Ophthalmology	cross-sectional	Low risk of bias	Palestine	population-based	43.61 ± 18.57	769	West Asian	table 5	NA	NA	0.64	0.606	0.673	DED-diagnosed + OSDI score>13 + signs of DED									1.19	0.771	1.836		1.047	0.669	1.637						0.964	0.652	1.426
72	Alkabbani et al (2021)	Alkabbani, S., Jeyaseelan, L., Rao, A. P., Thakur, S. P. & Warhekar, P. T. The prevalence, severity, and risk factors for dry eye disease in Dubai – a cross sectional study. BMC Ophthalmol 21, 219 (2021).	Alkabbani S	2021	BMC ophthalmology	cross-sectional	High risk of bias	Dubai	hospital-based (students, staff, and faculty in hospital)	16 & over	452	Arab	table3	NA	NA	0.626106	0.581	0.67	NA																					1.371	0.778	2.416
75_1_Diabetes without complications	Wang et al (2012)	Wang, T. J., Wang, I. J., Hu, C. C. & Lin, H. C. Comorbidities of dry eye disease: a nationwide population-based study. Acta Ophthalmol. 90, 663-668 (2012).	Tsung-Jen Wang	2012	Acta Ophthalmol	cross-sectional	Low risk of bias	China	hospital-based	52.4 ± 17.5	48028	East Asian	table 3	Diabetes without complications	NA	0.25	NA	NA	Overall population	1.94	1.79	2.1		2.86	2.63	3.1		1.19	1.14	1.24	without comp	0.81	0.49	1.33		1.31	1.22	1.41										2.11	1.93
75_2_Diabetes with complications	Wang et al (2012)	Wang, T. J., Wang, I. J., Hu, C. C. & Lin, H. C. Comorbidities of dry eye disease: a nationwide population-based study. Acta Ophthalmol. 90, 663-668 (2012).	Tsung-Jen Wang	2012	Acta Ophthalmol	cross-sectional	Low risk of bias	China	hospital-based	52.4 ± 17.5	48028	East Asian	table 3	Diabetes with complications	NA	0.25	NA	NA	Overall population												with comp	1.31	1.23	1.38
77	Um et al (2014)	Um, S.-B., Kim, N. H., Lee, H. K., Song, J. S. & Kim, H. C. Spatial epidemiology of dry eye disease: findings from South Korea. Int J Health Geogr 13, 31 (2014).	Sun-Bi Um	2014	International journal of health geographics	cross-sectional	Low risk of bias	Korea	population-based (5th Korea National Health and Nutrition Examination Survey)	30 & over	16431	East Asian	table 2	NA	DED	0.104	NA	NA	DED-diagnosed
81	Gong et al (2017)	Gong, Y. Y. et al. Prevalence of Dry Eye in Uyghur and Han Ethnic Groups in Western China. Ophthalmic Epidemiol. 24, 181-187 (2017).	Ying-Ying Gong	2017	Ophthalmic Epidemiol	cross-sectional	Low risk of bias	China	population-based	NA	1015	East Asian	table 3	NA	NA	0.277833	0.255	0.301	NA					1.9	1.4	2.6		1	0.7	1.4		1.1	0.7	1.8						0.8	0.4	1.4		1.1	0.6	2
85_1_men	Ahn et al (2017)	Ahn, J. H. et al. Sex differences in the effect of aging on dry eye disease. Clin Interv Aging. 12, 1331-1338 (2017).	Jong Ho Ahn	2017	Clin Interv Aging	cross-sectional	Low risk of bias	Korea	population-based	19 & over	16824	East Asian	table 2	men	DES-diagnosed	0.049	0.043	0.055	DED-diagnosed	1.78	0.66	4.85		1	0.36	2.75		0.96	0.67	1.38		0.9	0.6	1.37														1.23	0.78
85_2_women	Ahn et al (2017)	Ahn, J. H. et al. Sex differences in the effect of aging on dry eye disease. Clin Interv Aging. 12, 1331-1338 (2017).	Jong Ho Ahn	2017	Clin Interv Aging	cross-sectional	Low risk of bias	Korea	population-based	19 & over	16824	East Asian	table 2	women	DES-diagnosed	0.108	0.097	0.119	DES	1.96	1.49	2.48		1.51	1.02	2.23		0.91	0.73	1.14		0.94	0.7	1.25														1.3	1.06
88	Jeong et al (2018)	Jeong, K.-J. et al. Relationship between Dry Eye Syndrome and Frequency of Coffee Consumption in Korean Adults: Korea National Health and Nutrition Examination Survey V, 2010–2012. Korean J Fam Med 39, 290–294 (2018).	Kwon-Jin Jeong	2018	Korean journal of family medicine	cross-sectional	Low risk of bias	Korea	population-based (National Health and Nutrition Examination Survey V of Korea)	19 & over	9752	East Asian	table 2	NA	DES	0.151	NA	NA	DES_Coffee consumption ≥1 cup/d
92	Inomata et al (2019)	Inomata, T. et al. Risk Factors for Severe Dry Eye Disease: Crowdsourced Research Using DryEyeRhythm. Ophthalmology. 126, 766-768 (2019).	Takenori Inomata	2019	Ophthalmology	cross-sectional	Low risk of bias	Japan	population-based	27.2 ± 12.4	5265	East Asian	table 1	NA	SDED	NA	NA	NA	NA									1.22	0.81	1.81		1.39	0.82	2.36						1.63	1.4	1.9						1.86	1.37
93	Han et al (2019)	Han, K.-T., Nam, J. & Park, E.-C. Do Sleep Disorders Positively Correlate with Dry Eye Syndrome? Results of National Claim Data. IJERPH 16, 878 (2019).	Kyu-Tae Han	2019	International journal of environmental research and public health	retrospective cohort	High risk of bias	Korea	population-based (NHIS National Sample Cohort 2002–2015)_sleep disorders:no sleep disorders	NA	44366	East Asian	table 3 HR	NA	DES	0.167	NA	NA	DES-diagnosed
94	Hyon et al (2019)	Hyon, J. Y., Yang, H. K. & Han, S. B. Dry Eye Symptoms May Have Association With Psychological Stress in Medical Students. Eye & Contact Lens: Science & Clinical Practice 45, 310–314 (2019).	Joon Young Hyon	2019	Eye & contact lens	cross-sectional	High risk of bias	Korea	medical students	28.0 ± 62.5	209	East Asian	table 5	NA	DED	0.271	0.213	0.335	DED
95	Yu et al (2019)	Yu, D. et al. Air Pollutants are associated with Dry Eye Disease in Urban Ophthalmic Outpatients: a Prevalence Study in China. J Transl Med. 17, 46 (2019).	Donghui Yu	2019	J Transl Med	cross-sectional	Low risk of bias	China	hospital-based	NA	23922	East Asian	table 3	NA	DED	0.6157	NA	NA	DED	1.284	1.139	1.449		1.659	1.483	1.857
97_1_Hypercholesterolemia	Kim et al (2019)	Kim, K. I., Park, Y. S., Kim, R. H. & Kim, J. H. Factors Associated with Dry Eye Symptoms in Elderly Koreans: the Fifth Korea National Health and Nutrition Examination Survey 2010-2012. Korean J Fam Med. 40, 22-30 (2019).	Kyong In Kim	2019	Korean J Fam Med	cross-sectional	Low risk of bias	Korea	population-based	65 & over	4185	East Asian	table 3	Hypercholesterolemia	NA	0.179	0.16	0.199	NA	1.435	0.964	2.136		0.664	0.41	1.077		0.941	0.772	1.147		1.078	0.823	1.413		0.912	0.592	1.407		0.819	0.559	1.2		0.941	0.757	1.168		1.229	0.822
97_2_High triglyceride	Kim et al (2019)	Kim, K. I., Park, Y. S., Kim, R. H. & Kim, J. H. Factors Associated with Dry Eye Symptoms in Elderly Koreans: the Fifth Korea National Health and Nutrition Examination Survey 2010-2012. Korean J Fam Med. 40, 22-30 (2019).	Kyong In Kim	2019	Korean J Fam Med	cross-sectional	Low risk of bias	Korea	population-based	65 & over	4185	East Asian	table 3	High triglyceride	NA	0.179	0.16	0.199	NA
97_3_Low high­density lipoprotein cholestero	Kim et al (2019)	Kim, K. I., Park, Y. S., Kim, R. H. & Kim, J. H. Factors Associated with Dry Eye Symptoms in Elderly Koreans: the Fifth Korea National Health and Nutrition Examination Survey 2010-2012. Korean J Fam Med. 40, 22-30 (2019).	Kyong In Kim	2019	Korean J Fam Med	cross-sectional	Low risk of bias	Korea	population-based	65 & over	4185	East Asian	table 3	Low high­density lipoprotein cholestero	NA	0.179	0.16	0.199	NA
98	Inomata et al (2020)	Inomata, T. et al. Association between dry eye and depressive symptoms: Large-scale crowdsourced research using the DryEyeRhythm iPhone application. The Ocular Surface 18, 312–319 (2020).	Takenori Inomata	2020	Ocul Surf	cross-sectional	Low risk of bias	Japan	population-based	27.9 ± 12.6	4454	East Asian	table 3	NA	NA	0.716109	NA	NA	mild+moderate+severe DES																													7.39	3.7
101	Liang et al (2020)	Liang, C.-Y. et al. The association of dry eye syndrome and psychiatric disorders: a nationwide population-based cohort study. BMC Ophthalmol 20, 123 (2020).	Chiao-Ying Liang	2020	BMC ophthalmology	retrospective cohort	Low risk of bias	Taiwan, China	population-based	62.2 ± 14.9	75650	East Asian	table 3	psychiatric disorders	DES-diagnosed	0.0484468	NA	NA	DES-diagnosed																													1.54	1.43
103	Lee et al (2020)	Lee, C.-Y. et al. The Development of Dry Eye Disease after Surgery-Indicated Chronic Rhinosinusitis: A Population-Based Cohort Study. IJERPH 17, 3829 (2020).	Chia-Yi Lee	2020	Int J Environ Res Public Health	prospective cohort	Low risk of bias	China	population-based	NA	30380	East Asian	table 3 HR	NA	NA	0.0521725	NA	NA	Study group (317/6076) versus Control group (770/24304)					1.212	0.876	1.677		0.994	0.847	1.166		1.016	0.849	1.216
105_1_High cholesterol (>6.2 mmol/l)	Vehof et al (2021)	Vehof, J., Snieder, H., Jansonius, N. & Hammond, C. J. Prevalence and risk factors of dry eye in 79,866 participants of the population-based Lifelines cohort study in the Netherlands. The Ocular Surface 19, 83–93 (2021).	Jelle Vehof	2021	Ocul Surf	cross-sectional	Low risk of bias	Netherlands	population-based	20–94	79866	White (Western European)	table 3	High cholesterol (>6.2 mmol/l)	DE	0.090504	NA	NA	DE									0.88	0.82	0.94		1.11	0.98	1.26						0.87	0.8	0.94
105_2_High triglycerides (>2.25 mmol/l)	Vehof et al (2021)	Vehof, J., Snieder, H., Jansonius, N. & Hammond, C. J. Prevalence and risk factors of dry eye in 79,866 participants of the population-based Lifelines cohort study in the Netherlands. The Ocular Surface 19, 83–93 (2021).	Jelle Vehof	2021	Ocul Surf	cross-sectional	Low risk of bias	Netherlands	population-based	20–94	79866	White (Western European)	table 3	High triglycerides (>2.25 mmol/l)	DE	0.090504	NA	NA	DE
105_3_Low HDL cholesterol (<1.03 mmol/l)	Vehof et al (2021)	Vehof, J., Snieder, H., Jansonius, N. & Hammond, C. J. Prevalence and risk factors of dry eye in 79,866 participants of the population-based Lifelines cohort study in the Netherlands. The Ocular Surface 19, 83–93 (2021).	Jelle Vehof	2021	Ocul Surf	cross-sectional	Low risk of bias	Netherlands	population-based	20–94	79866	White (Western European)	table 3	Low HDL cholesterol (<1.03 mmol/l)	DE	0.090504	NA	NA	DE
106_1_East Asian versus European ethnicity	Wang et al (2021)	Wang, M. T. M., Muntz, A., Mamidi, B., Wolffsohn, J. S. & Craig, J. P. Modifiable lifestyle risk factors for dry eye disease. Contact Lens and Anterior Eye 44, 101409 (2021).	Michael T. M. Wang	2021	Contact lens & anterior eye	cross-sectional	Low risk of bias	New Zealand	population-based	41 ± 22	372	Oceanian	table 4	East Asian versus European ethnicity	DED-diagnosed	0.34	NA	NA	DED-diagnosed_TFOS DEWS II criteria																					0.97	0.54	1.74		1.01	0.94	1.07
106_2_South Asian versus European ethnicity	Wang et al (2021)	Wang, M. T. M., Muntz, A., Mamidi, B., Wolffsohn, J. S. & Craig, J. P. Modifiable lifestyle risk factors for dry eye disease. Contact Lens and Anterior Eye 44, 101409 (2021).	Michael T. M. Wang	2021	Contact lens & anterior eye	cross-sectional	Low risk of bias	New Zealand	population-based	41 ± 22	372	Oceanian	table 4	South Asian versus European ethnicity	DED-diagnosed	0.34	NA	NA	DED-diagnosed_TFOS DEWS II criteria
107	Doughty et al (1997)	Doughty, M. J. et al. A Patient Questionnaire Approach to Estimating the Prevalence of Dry Eye Symptoms in Patients Presenting to Optometric Practices across Canada. Optometry and Vision Science 74, 624–631 (1997).	M J Doughty	1997	Optometry and vision science : official publication of the American Academy of Optometry	cross-sectional	Very high risk of bias	Canada	hospital-based	NA	450	North American	table 4	NA	DES	0.287	NA	NA	DES	1.53	NA	NA						1.35	NA	NA		1.53	NA	NA
108	McCarty et al (1998)	McCarty, C. A., Bansal, A. K., Livingston, P. M., Stanislausky, Y. L. & Taylor, H. R. The Epidemiology of Dry Eye in Melbourne, Australia. Ophthalmology 105, 1114–1119 (1998).	C A McCarty	1998	Ophthalmology	cross-sectional	High risk of bias	Australia	population-based	40–97	996	Oceanian	page 1114	NA	DE	0.163	NA	NA	Schirmer’s test					3.27	1.74	6.17
117_1_Black versus White ethnicity	Galor et al (2012)	Galor, A. et al. Depression, post-traumatic stress disorder, and dry eye syndrome: a study utilizing the national United States Veterans Affairs administrative database. Am J Ophthalmol. 154, 340-346.e342 (2012).	Anat Galor	2012	Am J Ophthalmol	case-control	High risk of bias	USA	hospital-based	64.2 ± 14.26	2454458	North American	table 1/2/4	Black versus White ethnicity	DES	0.21	NA	NA	DES_Black	1.81	1.78	1.83						1.82	1.8	1.83		1.06	1.06	1.07						1.33	1.32	1.34		1.33	1.31	1.34		1.11	1.1
117_2_Asian or Pacific Islander versus White ethnicity	Galor et al (2012)	Galor, A. et al. Depression, post-traumatic stress disorder, and dry eye syndrome: a study utilizing the national United States Veterans Affairs administrative database. Am J Ophthalmol. 154, 340-346.e342 (2012).	Anat Galor	2012	Am J Ophthalmol	case-control	High risk of bias	USA	hospital-based	64.2 ± 14.26	2454458	North American	table 1/2/4	Asian or Pacific Islander versus White ethnicity	DES	0.19	NA	NA	DES_Asian or Pacific Islander																													1.26	1.25
117_3_American Indian or Alaskan versus White ethnicity	Galor et al (2012)	Galor, A. et al. Depression, post-traumatic stress disorder, and dry eye syndrome: a study utilizing the national United States Veterans Affairs administrative database. Am J Ophthalmol. 154, 340-346.e342 (2012).	Anat Galor	2012	Am J Ophthalmol	case-control	High risk of bias	USA	hospital-based	64.2 ± 14.26	2454458	North American	table 1/2/4	American Indian or Alaskan versus White ethnicity	DES	0.19	NA	NA	DES_American Indian or Alaskan
117_4_Hispanic versus Not Hispanic	Galor et al (2012)	Galor, A. et al. Depression, post-traumatic stress disorder, and dry eye syndrome: a study utilizing the national United States Veterans Affairs administrative database. Am J Ophthalmol. 154, 340-346.e342 (2012).	Anat Galor	2012	Am J Ophthalmol	case-control	High risk of bias	USA	hospital-based	64.2 ± 14.26	2454458	North American	table 1/2/4	Hispanic versus Not Hispanic	DES	0.19	NA	NA	DES_Hispanic
119	Wen et al (2012)	Wen, W. et al. Dry Eye Disease in Patients With Depressive and Anxiety Disorders in Shanghai. Cornea 31, 686–692 (2012).	Wen Wen	2012	Cornea	Cross-sectional	High risk of bias	China	hospital-based (472 psychiatric patients)	16 & over	472	East Asian	table 6	psychiatric disease	DED	0.6	NA	NA	DED																													1.083	1.028
123	Lee et al (2015)	Lee, J.-H. et al. Relationship between symptoms of dry eye syndrome and occupational characteristics: the Korean National Health and Nutrition Examination Survey 2010–2012. BMC Ophthalmol 15, 147 (2015).	June-Hee Lee	2015	BMC ophthalmology	Cross-sectional	High risk of bias	Korean	population-based (Korean National Health and Nutrition Examination Survey 2010–2012)	25–65	6023	East Asian	table 2	NA	DES	0.16	NA	NA	DES																					0.527	0.442	0.629		0.864	0.729	1.025
127_1_men	Park et al (2016)	Park, H. W. & Park, J. W. The Association between Symptoms of Dry Eye Syndrome and Metabolic Outcome in a General Population in Korea. J Korean Med Sci. 31, 1121-1126 (2016).	Hye Won Park	2016	J Korean Med Sci	cross-sectional	Low risk of bias	Korea	population-based	19 & over	15294	East Asian	table 3	men	DES	0.114006	NA	NA	men									0.93	0.79	1.09	men
127_2_women	Park et al (2016)	Park, H. W. & Park, J. W. The Association between Symptoms of Dry Eye Syndrome and Metabolic Outcome in a General Population in Korea. J Korean Med Sci. 31, 1121-1126 (2016).	Hye Won Park	2016	J Korean Med Sci	cross-sectional	Low risk of bias	Korea	population-based	19 & over	15294	East Asian	table 3	women	DES	0.22354	NA	NA	women									0.97	0.85	1.1	women
131_1_men	Jeon et al (2017)	Jeon, D.-H. et al. Are Serum Vitamin D Levels Associated With Dry Eye Disease? Results From the Study Group for Environmental Eye Disease. J Prev Med Public Health 50, 369–376 (2017).	Da-Hye Jeon	2017	Journal of preventive medicine and public health	prospective cohort	Low risk of bias	Korea	hospital-based (the Study Group for Environmental Eye Disease_Serum Vitamin D Levels)	51.0 [39.0, 58.0]_men	740	East Asian	table 3	men	DED	0.587	NA	NA	men
131_2_women	Jeon et al (2017)	Jeon, D.-H. et al. Are Serum Vitamin D Levels Associated With Dry Eye Disease? Results From the Study Group for Environmental Eye Disease. J Prev Med Public Health 50, 369–376 (2017).	Da-Hye Jeon	2017	Journal of preventive medicine and public health	prospective cohort	Low risk of bias	Korea	hospital-based (the Study Group for Environmental Eye Disease_Serum Vitamin D Levels)	54.0 [45.0, 58.0]_women	740	East Asian	table 3	women	DED	0.423	NA	NA	women
135	Ferrero et al (2018)	Ferrero, A. et al. Dry eye disease in the elderly in a French population-based study (the Montrachet study: Maculopathy, Optic Nerve, nuTRition, neurovAsCular and HEarT diseases): Prevalence and associated factors. Ocul Surf. 16, 112-119 (2018).	Arthur Ferrero	2018	Ocul Surf	cross-sectional	Low risk of bias	France	population-based	82.2 ± 3.8	1045	White (Western European)	table 6	NA	Subjective and objective DED	0.13	0.109	0.151	NA									1.59	1.06	2.38		0.97	0.49	1.89						0.73	0.46	1.16		0.93	0.37	2.62		1.75	1.06
136	Yang et al (2017)	Yang, S., Kim, W., Kim, H. S., Na, K.-S., & Epidemiologic Survey Committee of the Korean Ophthalmologic Society. Association Between Migraine and Dry Eye Disease: A Nationwide Population-Based Study. Current Eye Research 42, 837–841 (2017).	Soonwon Yang	2017	Current eye research	cross-sectional	Low risk of bias	Korea	population-based (Korea National Health and Nutrition Examination Survey from 2010 to 2012_Migraine)	NA	14329	East Asian	table 2	NA	DED-diagnosed	0.144	NA	NA	DED-diagnosed
139	Arita et al (2019)	Arita, R. et al. Meibomian Gland Dysfunction and Dry Eye Are Similar but Different Based on a Population-Based Study: The Hirado-Takushima Study in Japan. American Journal of Ophthalmology 207, 410–418 (2019).	Reiko Arita	2019	American journal of ophthalmology	cross-sectional	Low risk of bias	Japan	population-based	55.5 ± 22.4	356	East Asian	table 5	NA	DE	0.334	NA	NA	DE									1.44	0.9	2.33										0.25	0.07	0.85
140	Hyon et al (2019)	Hyon, J. Y., Yang, H. K. & Han, S. B. Association between Dry Eye Disease and Psychological Stress among Paramedical Workers in Korea. Sci Rep. 9, 3783 (2019).	Joon Young Hyon	2019	Sci Rep	cross-sectional	Low risk of bias	Korea	hospital-based (workers in hospital)	20 & over	566	East Asian	table 5	NA	Subjective DED	0.426724	0.366	0.487	NA																													1.17	0.99
142	Al-Dairi et al (2020)	Al-Dairi, W., Sowayigh, O. M. A., Alkulaib, N. S. & Alsaad, A. The Relationship of Dry Eye Disease With Depression in Saudi Arabia: A Cross-Sectional Study. Cureus 12, e12160 (2020).	Walaa Al-Dairi	2020	Cureus	cross-sectional	Very high risk of bias	Saudi Arabia	population-based	22.7 ± 6.8	476	Southwest Asian	table 3	NA	DEQ-5	0.506	NA	NA	Dry Eye Questionnaire (DEQ-5)																													1.946	1.344
143_1_Dyslipidemia_men	Choi et al (2020)	Choi, H. R., Lee, J. H., Lee, H. K., Song, J. S. & Kim, H. C. Association Between Dyslipidemia and Dry Eye Syndrome Among the Korean Middle-Aged Population. Cornea 39, 161–167 (2020).	Hye Rin Choi	2020	Cornea	cross-sectional	Low risk of bias	Korea	hospital-based (the Study Group for Environmental Eye Disease_Dyslipidemia)	57.5 ± 10.7	2272	East Asian	table 3	Dyslipidemia_men	DES	0.367	NA	NA	DES
143_2_Dyslipidemia_women	Choi et al (2020)	Choi, H. R., Lee, J. H., Lee, H. K., Song, J. S. & Kim, H. C. Association Between Dyslipidemia and Dry Eye Syndrome Among the Korean Middle-Aged Population. Cornea 39, 161–167 (2020).	Hye Rin Choi	2020	Cornea	cross-sectional	Low risk of bias	Korea	hospital-based (the Study Group for Environmental Eye Disease_Dyslipidemia)	57.5 ± 10.7	2272	East Asian	table 3	Dyslipidemia_women	DES	0.551	NA	NA	DES
145_1_men	Hanyuda et al (2020)	Hanyuda, A. et al. Physical inactivity, prolonged sedentary behaviors, and use of visual display terminals as potential risk factors for dry eye disease: JPHC-NEXT study. The Ocular Surface 18, 56–63 (2020).	Akiko Hanyuda	2020	The ocular surface	cross-sectional	Low risk of bias	Japan	population-based (Japan Public Health Center-based Prospective Study for the Next Generation)	40–74	102582	East Asian	table 2/3	men	DED	0.176	NA	NA	severe symptoms of DED or clinically diagnosed DED_men
145_2_women	Hanyuda et al (2020)	Hanyuda, A. et al. Physical inactivity, prolonged sedentary behaviors, and use of visual display terminals as potential risk factors for dry eye disease: JPHC-NEXT study. The Ocular Surface 18, 56–63 (2020).	Akiko Hanyuda	2020	The ocular surface	cross-sectional	Low risk of bias	Japan	population-based (Japan Public Health Center-based Prospective Study for the Next Generation)	40–74	102582	East Asian	table 2/3	women	DED	0.306	NA	NA	severe symptoms of DED or clinically diagnosed DED_women
146_1_East Asian versus European ethnicity	Wang et al (2021)	Wang, M. T. M. et al. Systemic risk factors of dry eye disease subtypes: A New Zealand cross-sectional study. The Ocular Surface 18, 374–380 (2020).	Michael T. M. Wang	2021	Cont Lens Anterior Eye	cross-sectional	Low risk of bias	New Zealand	school-based (university)	41 ± 22	322	Oceanian	table 4	East Asian versus European ethnicity	DED	0.29	NA	NA	TFOS DEWS II criteria for dry eye disease	5.15	1.69	15.74						0.69	0.23	2.11		0.81	0.16	4.03														1.73	0.78
146_2_South Asian versus European ethnicity	Wang et al (2021)	Wang, M. T. M. et al. Systemic risk factors of dry eye disease subtypes: A New Zealand cross-sectional study. The Ocular Surface 18, 374–380 (2020).	Michael T. M. Wang	2021	Cont Lens Anterior Eye	cross-sectional	Low risk of bias	New Zealand	school-based (university)	41 ± 22	322	Oceanian	table 4	South Asian versus European ethnicity	DED	0.26	NA	NA	Meibomian Gland Dysfunction
147	Tandon et al (2020)	Tandon, R. et al. Association of dry eye disease and sun exposure in geographically diverse adult (≥40 years) populations of India: The SEED (sun exposure, environment and dry eye disease) study - Second report of the ICMR-EYE SEE study group. The Ocular Surface 18, 718–730 (2020)	Radhika Tandon	2020	The ocular surface	cross-sectional	Low risk of bias	India	population-based	54.5 ± 0.12	9735	South Asian	table 5	NA	Subjective and objective DED	0.261736	0.253	0.271	TFOS DEWS II diagnostic criteria									1.3	1.2	1.4		1.2	1	1.5						1.2	1	1.3
148	Rashid et al (2020)	Rashid, M. A., Teo, C. H. Y., Mamun, S., Ong, H. S. & Tong, L. Prevalence and Risk Factors of Severe Dry Eye in Bangladesh-Based Factory Garment Workers. Diagnostics 10, 634 (2020).	Mamunur AKM Rashid	2020	Diagnostics	cross-sectional	Low risk of bias	Bangladesh	population-based	35.56 ± 12.12	1050	South Asian	table 4	NA	SDES	0.642	0.612	0.671	dry eye defined as OSDI > 12
149	Sherry et al (2020)	Sherry, A., Aridi, M. & Ghach, W. Prevalence and risk factors of symptomatic dry eye disease in Lebanon. Contact Lens and Anterior Eye 43, 355–358 (2020).	Ahmed Sherry	2020	Contact lens & anterior eye	cross-sectional	High risk of bias	Lebanon	population-based	18 & over	602	Arab	table 2	NA	DED	0.364	NA	NA	OSDI score ≥ 13																					1.653	1.179	2.318
152	Hu et al (2021)	Hu, J.-W., Zhu, X.-P., Pan, S.-Y., Yang, H. & Xiao, X.-H. Prevalence and risk factors of dry eye disease in young and middle-aged office employee: a Xi’an Study. Int J Ophthalmol 14, 567–573 (2021).	Jing-Wen Hu	2021	International journal of ophthalmology	cross-sectional	Low risk of bias	China	population-based	20–59	486	East Asian	table 5	NA	DED	0.403	0.36	0.447	DED																					0.758	0.44	1.305
153	Chatterjee et al (2021)	Chatterjee, S., Agrawal, D., Sanowar, G. & Kandoi, R. Prevalence of symptoms of dry eye disease in an urban Indian population. Indian J Ophthalmol 69, 1061–1066 (2021).	Samrat Chatterjee	2021	Indian journal of ophthalmology	cross-sectional	Low risk of bias	India	population-based	20 & over	2378	South Asian	table 3	NA	DED	0.068	0.058	0.078	DED																					1.09	1.02	1.16
155	Ahn et al (2021)	Ahn, J., Ryu, S.-J., Song, J. & Kim, H.-R. Shift Work and Dry Eye Disease in the Korean Working Population: A Population-Based Cross-Sectional Study. IJERPH 18, 5492 (2021).	Joonho Ahn	2021	International journal of environmental research and public health	cross-sectional	Low risk of bias	Korea	population-based (Korea Health Panel)	20–64	5872	East Asian	table 2	Shift worker	DED	0.0308	NA	NA	DED-diagnosed
156_1_men	Hanyuda et al (2021)	Hanyuda, A. et al. Relationship between unhealthy sleep status and dry eye symptoms in a Japanese population: The JPHC-NEXT study. The Ocular Surface 21, 306–312 (2021).	Akiko Hanyuda	2021	The ocular surface	prospective cohort	Low risk of bias	Japan	population-based (JPHC-NEXT Study)	40–74	106282	East Asian	table 2/3	men	DED-diagnosed	0.174	NA	NA	men
156_2_women	Hanyuda et al (2021)	Hanyuda, A. et al. Relationship between unhealthy sleep status and dry eye symptoms in a Japanese population: The JPHC-NEXT study. The Ocular Surface 21, 306–312 (2021).	Akiko Hanyuda	2021	The ocular surface	prospective cohort	Low risk of bias	Japan	population-based (JPHC-NEXT Study)	40–74	106282	East Asian	table 2/3	women	DED-diagnosed	0.303	NA	NA	women
158	Hung et al (2021)	Hung, N. et al. The Risks of Corneal Surface Damage in Aqueous-Deficient Dry Eye Disease: A 17-Year Population-Based Study in Taiwan. American Journal of Ophthalmology 227, 231–239 (2021).	Ning Hung	2021	American journal of ophthalmology	retrospective cohort	Low risk of bias	Taiwan, China	population-based	DED: 47.13 ± 19.79 vs. non-DED: 46.57 ± 15.93	47334	East Asian	table 4 HR	NA	DED	0.5	NA	NA	case:control=1:1	1. 11	0.89	1.38		1.48	1.04	2.09						1.34	1.12	1.6														0.78	0.5
160_1_Hispanic versus White ethnicity	Wolffsohn et al (2021)	Wolffsohn, J. S. et al. Demographic and lifestyle risk factors of dry eye disease subtypes: A cross-sectional study. The Ocular Surface 21, 58–63 (2021).	James S Wolffsohn	2021	The ocular surface	cross-sectional	Low risk of bias	UK	population-based	33 ± 21	1125	White (Western European)	table 5	Hispanic versus White ethnicity	DED-diagnosed	0.38	NA	NA	DED-diagnosed
160_2_East Asian versus White ethnicity	Wolffsohn et al (2021)	Wolffsohn, J. S. et al. Demographic and lifestyle risk factors of dry eye disease subtypes: A cross-sectional study. The Ocular Surface 21, 58–63 (2021).	James S Wolffsohn	2021	The ocular surface	cross-sectional	Low risk of bias	UK	population-based	33 ± 21	1125	White (Western European)	table 5	East Asian versus White ethnicity	DED-diagnosed	0.38	NA	NA	DED-diagnosed
160_3_South Asian versus White ethnicity	Wolffsohn et al (2021)	Wolffsohn, J. S. et al. Demographic and lifestyle risk factors of dry eye disease subtypes: A cross-sectional study. The Ocular Surface 21, 58–63 (2021).	James S Wolffsohn	2021	The ocular surface	cross-sectional	Low risk of bias	UK	population-based	33 ± 21	1125	White (Western European)	table 5	South Asian versus White ethnicity	DED-diagnosed	0.38	NA	NA	DED-diagnosed
160_4_Black versus White ethnicity	Wolffsohn et al (2021)	Wolffsohn, J. S. et al. Demographic and lifestyle risk factors of dry eye disease subtypes: A cross-sectional study. The Ocular Surface 21, 58–63 (2021).	James S Wolffsohn	2021	The ocular surface	cross-sectional	Low risk of bias	UK	population-based	33 ± 21	1125	White (Western European)	table 5	Black versus White ethnicity	DED-diagnosed	0.38	NA	NA	DED-diagnosed
161	Zhao et al (2021)	Zhao, P.-F. et al. Evaluation of preoperative dry eye in people undergoing corneal refractive surgery to correct myopia. Int J Ophthalmol 14, 1047–1051 (2021).	Peng-Fei Zhao	2021	International journal of ophthalmology	cross-sectional	High risk of bias	China	hospital-based	27.76 ± 6.05	141	East Asian	table 3	NA	DED-diagnosed	0.4539	NA	NA	DED-diagnosed
162_1_men	Yamanishi et al (2021)	Yamanishi, R. et al. Relation Between Body Mass Index and Dry Eye Disease: The Japan Public Health Center–Based Prospective Study for the Next Generation. Eye & Contact Lens: Science & Clinical Practice 47, 449–455 (2021).	Ryutaro Yamanishi	2021	Eye & contact lens	prospective cohort	Low risk of bias	Japan	population-based (JPHC-NEXT Study)	40–74	85264	East Asian	table 2	men	DED	0.164	NA	NA	DED_men
162_2_women	Yamanishi et al (2021)	Yamanishi, R. et al. Relation Between Body Mass Index and Dry Eye Disease: The Japan Public Health Center–Based Prospective Study for the Next Generation. Eye & Contact Lens: Science & Clinical Practice 47, 449–455 (2021).	Ryutaro Yamanishi	2021	Eye & contact lens	prospective cohort	Low risk of bias	Japan	population-based (JPHC-NEXT Study)	40–74	85264	East Asian	table 2	women	DED	0.291	NA	NA	DED_women
164	Mussi et al (2021)	Mussi, N., Haque, W. & Robertson, D. M. The Association Between Risk Factors for Metabolic Syndrome and Meibomian Gland Disease in a Dry Eye Cohort. OPTH Volume 15, 3821–3832 (2021).	Natalia Mussi	2021	Clinical ophthalmology	case-control	High risk of bias	USA	hospital-based	68.3 ± 14.3	299	North American	table 3	MGD	MGD	0.545151	NA	NA	MGD case:control=163:136									1.388	0.878	2.193		1.053	0.582	1.904						1.14	0.707	1.836
165	Talens-Estarelles et al (2021)	Talens-Estarelles, C., García-Marqués, J. V., Cervino, A. & García-Lázaro, S. Online Vs In-person Education: Evaluating the Potential Influence of Teaching Modality on Dry Eye Symptoms and Risk Factors During the COVID-19 Pandemic. Eye & Contact Lens: Science & Clinical Practice 47, 565–572 (2021).	Cristian Talens-Estarelles	2021	Eye & contact lens	cross-sectional	Low risk of bias	Spain	school-based (university)	21.5 ± 4.0	812	White (Southwest European)	table 2	Online Education	DE	0.475962	NA	NA	OSDI score ≥ 13
166	Wolpert et al (2021)	Wolpert, L. E. et al. Medication use and dry eye symptoms: A large, hypothesis-free, population-based study in the Netherlands. The Ocular Surface 22, 1–12 (2021).	Laura E Wolpert	2021	The Ocular Surfa	prospective cohort	Low risk of bias	Netherlands	population-based (Lifelines cohort)	50.4 ± 12.6	79606	White (Western European)	table 2/3	NA	DES	0.3	NA	NA	DES																													0.97	0.81
168	Supiyaphun et al (2021)	Supiyaphun, C., Jongkhajornpong, P., Rattanasiri, S. & Lekhanont, K. Prevalence and risk factors of dry eye disease among University Students in Bangkok, Thailand. PLoS ONE 16, e0258217 (2021).	Chantaka Supiyaphun	2021	PloS one	cross-sectional	Low risk of bias	Thailand	school-based (university)	18.8 ± 1.1	4111	Southeast Asian	table 3	NA	DED	0.0331	NA	NA	DED-diagnosed
171_1_women	Choi et al (2021)	Choi, H. R. et al. Risk Factors Influencing the Occurrence and Severity of Symptomatic Dry Eye Syndrome: A Cross-sectional Study. Ophthalmic Epidemiology 28, 488–494 (2021).	Hye Rin Choi	2021	Ophthalmology	cross-sectional	Low risk of bias	Korea	population-based (the Study Group for Environmental Eye Disease)	62.7 ± 8.6	475	South Asian	table 3	women	DES	0.526	NA	NA	women									1.11	0.66	1.87		1.05	0.59	1.85						0.76	1.72	0.34
171_2_men	Choi et al (2021)	Choi, H. R. et al. Risk Factors Influencing the Occurrence and Severity of Symptomatic Dry Eye Syndrome: A Cross-sectional Study. Ophthalmic Epidemiology 28, 488–494 (2021).	Hye Rin Choi	2021	Ophthalmology	cross-sectional	Low risk of bias	Korea	population-based (the Study Group for Environmental Eye Disease)	62.7 ± 8.6	475	South Asian	table 3	men	DES	0.419	NA	NA	men
171_3_Overall population	Choi et al (2021)	Choi, H. R. et al. Risk Factors Influencing the Occurrence and Severity of Symptomatic Dry Eye Syndrome: A Cross-sectional Study. Ophthalmic Epidemiology 28, 488–494 (2021).	Hye Rin Choi	2021	Ophthalmology	cross-sectional	Low risk of bias	Korea	population-based (the Study Group for Environmental Eye Disease)	62.7 ± 8.6	475	South Asian	table 3	Overall population	DES	0.484211	NA	NA	Overall population
172	Yang et al (2021)	Yang, I. et al. Prevalence and associated risk factors for dry eye disease among Brazilian undergraduate students. PLoS ONE 16, e0259399 (2021).	Isabela Yang	2021	PloS one	cross-sectional	high risk of bias	Brazil	population-based	23.4 ± 5.2	240	Latin American	table 4	women	DED	0.235	NA	NA	DE, Women’s Health Study (WHS)													0.96	0.29	3.06						1.26	0.82	1.93						0.93	0.676
173_1_Farmer versus Worker	Wu et al (2021)	Wu, J. et al. Dry Eye Disease Among Mongolian and Han Older Adults in Grasslands of Northern China: Prevalence, Associated Factors, and Vision-Related Quality of Life. Front. Med. 8, 788545 (2021).	Jianhua Wu	2021	Frontiers in medicine	cross-sectional	Low risk of bias	China	population-based	61.24 ± 9.54	1287	East Asian	table 2	Farmer versus Worker	DED	0.345	NA	NA	DED									0.93	0.73	1.18	NO versus YES	1.15	0.8	1.67	NO versus YES					0.7	0.5	0.98	Smoking:Never versus Current	0.92	0.6	1.41	Never versus current
173_2_Staff versus Worker	Wu et al (2021)	Wu, J. et al. Dry Eye Disease Among Mongolian and Han Older Adults in Grasslands of Northern China: Prevalence, Associated Factors, and Vision-Related Quality of Life. Front. Med. 8, 788545 (2021).	Jianhua Wu	2021	Frontiers in medicine	cross-sectional	Low risk of bias	China	population-based	61.24 ± 9.54	1287	East Asian	table 2	Staff versus Worker	DED	0.345	NA	NA	DED
174	Chatterjee et al (2021)	Chatterjee, S. & Agrawal, D. Short tear film breakup time-type of dry eye in India. Indian J Ophthalmol 69, 3463 (2021).	Samrat Chatterjee	2021	Indian journal of ophthalmology	cross-sectional	high risk of bias	India	hospital-based	20 & over	570	South Asian	Appendix VII	short tear film break‑up type of dry eye	DED	0.054	0.032	0.068	short TBUT type of dry eye disease
176_1_Street sweepers	Echieh et al (2021)	Echieh, C. I., Etim, B. A., Echieh, C. P., Oyeniyi, T. & Ajewole, J. A comparative assessment of dry eye disease among outdoor street sweepers and indoor office cleaners. BMC Ophthalmol 21, 265 (2021).	Chigozie I Echieh	2021	BMC ophthalmology	cross-sectional	high risk of bias	Nigeria	population-based	40.96 ± 9.8	230	Black	table 3	Street sweepers	OSDI questionnaire	0.357	NA	NA	OSDI questionnaire_Street sweepers
176_2_Office cleaners	Echieh et al (2021)	Echieh, C. I., Etim, B. A., Echieh, C. P., Oyeniyi, T. & Ajewole, J. A comparative assessment of dry eye disease among outdoor street sweepers and indoor office cleaners. BMC Ophthalmol 21, 265 (2021).	Chigozie I Echieh	2021	BMC ophthalmology	cross-sectional	high risk of bias	Nigeria	population-based	40.96 ± 9.8	230	Black	table 3	Office cleaners	OSDI questionnaire	0.2	NA	NA	OSDI questionnaire_office cleaners
177	Neti et al (2021)	Neti, N., Prabhasawat, P., Chirapapaisan, C. & Ngowyutagon, P. Provocation of dry eye disease symptoms during COVID-19 lockdown. Sci Rep 11, 24434 (2021).	Nutnicha Neti	2021	Scientific reports	cross-sectional	high risk of bias	Thailand	population-based	18 to over 80 years	535	Southeast Asian	table 4	NA	DES	0.372	NA	NA	DED-diagnosed
178	Betiku et al (2022)	Betiku, A. et al. Prevalence and risk factors associated with dry eye disease among adults in a population-based setting in South-West Nigeria. Niger J Clin Pract 25, 354 (2022).	A O Betiku	2022	Nigerian journal of clinical practice	cross-sectional	Low risk of bias	Nigeria	population-based	16 & over	415	Black	table 6	NA	DED	0.282	NA	NA	DED
179_1_men	Marculino et al (2022)	Marculino, L. G. C. et al. Prevalence and risk factors for dry eye disease: the Sao Paulo dry eye study. ABO 85, (2022).	Leonardo Guedes C Marculino	2022	Arq Bras Oftalmol	cross-sectional	high risk of bias	Brazil	population-based	18 & over	582	Latin American	table 4/5	men	DED-diagnosed	0.0848	NA	NA	SDED_men									1.92	0.77	4.83	men	0.37	0.08	1.67	men					0.94	0.38	2.28						1.83	0.36
179_2_women	Marculino et al (2022)	Marculino, L. G. C. et al. Prevalence and risk factors for dry eye disease: the Sao Paulo dry eye study. ABO 85, (2022).	Leonardo Guedes C Marculino	2022	Arq Bras Oftalmol	cross-sectional	high risk of bias	Brazil	population-based	18 & over	582	Latin American	table 4/5	women	DED-diagnosed	0.1607	NA	NA	SDED_women									3.54	1.92	6.53	women	1.31	0.7	2.43	women					1.1	0.61	2						0.44	0.13
181	Alamri et al (2022)	Alamri, A. et al. Assessment of Dry Eye Syndrome Among Contact Lens Users in Asir Region, Saudi Arabia. Cureus 14, e21526 (2022).	Abdulrahman Alamri	2022	Cureus	cross-sectional	high risk of bias	Saudi Arabia	population-based	18–50	201	Arab	table 4	Contact lense-associated dry eye	DE	0.045	NA	NA	SDE
183	Fujimoto et al (2022)	Fujimoto, H., Ochi, S., Inoue, Y. & Kiryu, J. Upper Eyelid Meibomian Gland Dysfunction is a Risk Factor for Dry Eye Symptoms Following Cataract Surgery in the Early Phase. OPTH Volume 16, 293–302 (2022).	Hisataka Fujimoto	2022	Clinical ophthalmology	retrospective cohort	Very high risk of bias	Japan	hospital-based	75.70 ± 4.83	43	East Asian	page 299	Cataract Surgery	DES	0.488372	NA	NA	DES
185	He et al (2022)	He, B., Iovieno, A., Etminan, M., Kezouh, A. & Yeung, S. N. Effects of hormonal contraceptives on dry eye disease: a population-based study. Eye 36, 634–638 (2022).	Bonnie He	2022	Eye (London, England)	retrospective cohort	Low risk of bias	Canada	population-based	35.0 ± 5.7	4871504	North American	table 2	hormonal contraceptives	DED	0.2	NA	NA	1,799 DED cases and 7196 controls
189	Dag et al (2022)	Dag, U., Çaglayan, M., Öncül, H., Vardar, S. & Alaus, M. F. Mask-associated Dry Eye Syndrome in Healthcare Professionals as a New Complication Caused by the Prolonged Use of Masks during Covid-19 Pandemic Period. Ophthalmic Epidemiology 1–6 (2022).	Umut Dag	2022	Ophthalmic epidemiology	cross-sectional	high risk of bias	Turkey	hospital-based (mask-associated dry eye (MADE))	34.12 ± 0.43	333	Across Europe and Asia	table 1	NA	DES	0.7	NA	NA	self-reported MADE
190	Tangmonkongvoragul et al (2022)	Tangmonkongvoragul, C. et al. Prevalence of symptomatic dry eye disease with associated risk factors among medical students at Chiang Mai University due to increased screen time and stress during COVID-19 pandemic. PLoS ONE 17, e0265733 (2022).	Chulaluck Tangmonkongvoragul	2022	PloS one	cross-sectional	Low risk of bias	Thailand	school-based	17–31	528	Southeast Asian	table 3	NA	DED	0.708	NA	NA	DED, symptoms (OSDI > 12)
191_1_East Asian versus White ethnicity	Wang et al (2022)	Wang, M. T. M. et al. Impact of digital screen use and lifestyle factors on dry eye disease in the paediatric population. The Ocular Surface 24, 64–66 (2022).	Michael T. M. Wang	2022	The Ocular Surfa	cross-sectional	Low risk of bias	UK	population-based	13 ± 2	446	White (Western European)	table 1	East Asian versus White ethnicity	DED	0.18	NA	NA	DED-diagnosed																													1.22	0.88
191_2_South Asian versus White ethnicity	Wang et al (2022)	Wang, M. T. M. et al. Impact of digital screen use and lifestyle factors on dry eye disease in the paediatric population. The Ocular Surface 24, 64–66 (2022).	Michael T. M. Wang	2022	The Ocular Surfa	cross-sectional	Low risk of bias	UK	population-based	13 ± 2	446	White (Western European)	table 1	South Asian versus White ethnicity	DED	0.18	NA	NA	DED-diagnosed
191_3_Black versus White ethnicity	Wang et al (2022)	Wang, M. T. M. et al. Impact of digital screen use and lifestyle factors on dry eye disease in the paediatric population. The Ocular Surface 24, 64–66 (2022).	Michael T. M. Wang	2022	The Ocular Surfa	cross-sectional	Low risk of bias	UK	population-based	13 ± 2	446	White (Western European)	table 1	Black versus White ethnicity	DED	0.18	NA	NA	DED-diagnosed
192	Khorshed et al (2022)	Khorshed, E. A. E., El-Naggar, S. A., El-Gohary, S. S., Awad, A. M. B. & Ahmed, A. S. Occupational ocular health problems among marble workers at Shaq El Tho’ban industrial area in Egypt. Environ Sci Pollut Res 29, 37445–37457 (2022).	Enjy A E Khorshed	2022	Environmental science and pollution research international	cross-sectional	high risk of bias	Egypt	hospital-based	33.42 ± 8.30	250	Arab	table 3	NA	DED-diagnosed	0.604	NA	NA	dry eye-diagnosed by Schirmer’s test									5.58	2.39	12.97		6.77	2.57	17.8						6.4	3.54	11.61
195	Kasetsuwan et al (2022)	Kasetsuwan, N. et al. Assessing the Risk Factors For Diagnosed Symptomatic Dry Eye Using a Smartphone App: Cross-sectional Study. JMIR Mhealth Uhealth 10, e31011 (2022).	Ngamjit Kasetsuwan	2022	JMIR mHealth and uHealth	cross-sectional	Low risk of bias	Thailand	population-based	15 & over	13228	Southeast Asian	table 5	NA	DED-diagnosed	0.858	NA	NA	DES
200	Zeleke et al (2022)	Zeleke, T. C., Adimassu, N. F., Alemayehu, A. M., Dawud, T. W. & Mersha, G. A. Symptomatic dry eye disease and associated factors among postgraduate students in Ethiopia. PLoS ONE 17, e0272808 (2022).	Tarekegn Cheklie Zeleke	2022	PloS one	cross-sectional	Low risk of bias	Ethiopia	school-based	NA	404	Black	page 1	NA	DES	0.505	0.451	0.549	DES
201	Pan et al (2022)	Pan, L.-Y., Kuo, Y.-K., Chen, T.-H. & Sun, C.-C. Dry eye disease in patients with type II diabetes mellitus: A retrospective, population-based cohort study in Taiwan. Front. Med. 9, 980714 (2022).	Li-Yen Pan	2022	Frontiers in medicine	retrospective cohort	Low risk of bias	Taiwan, China	hospital-based	NA	333803	East Asian	table 4	type II diabetes mellitus	DED	0.0657553	NA	NA	10,029 DED versus 142,491 Non-DED													0.7	0.67	0.74	Type II DM duration: 5–10 years versus < 5 years
202	Jin et al (2022)	Jin, Y. et al. Prevalence and Risk Factors of Dry Eye Symptoms after Successful Dacryocystorhinostomy for Patients with Lacrimal Passage Obstruction. European Journal of Ophthalmology 32, 2662–2669 (2022).	Yu Jin	2022	European journal of ophthalmology	cross-sectional	high risk of bias	China	hospital-based	59.8 ± 13.7	565	East Asian	table 1	Dacryocystorhinostomy for Patients with Lacrimal Passage Obstruction	DES	0.294	NA	NA	DES, OSDI total score									1.38	0.776	2.457		1.59	0.741	3.41
203	García-Marqués et al (2022)	García-Marqués, J. V., Talens-Estarelles, C., García-Lázaro, S., Wolffsohn, J. S. & Cerviño, A. Systemic, environmental and lifestyle risk factors for dry eye disease in a mediterranean caucasian population. Contact Lens and Anterior Eye 45, 101539 (2022).	José Vicente García-Marqués	2022	Contact lens & anterior eye	cross-sectional	Low risk of bias	Spain	population-based	47.0 ± 22.8	120	White (Western European)	table 4	NA	DED	0.577	NA	NA	DED	0.346	0.056	2.153						1.502	0.509	4.432		0.908	0.27	3.054						2.2	0.926	5.231		1.328	0.605	2.914		1.882	0.224
205	Talens-Estarelles et al (2022)	Talens-Estarelles, C., García-Marqués, J. V., Cerviño, A. & García-Lázaro, S. Dry Eye–Related Risk Factors for Digital Eye Strain. Eye & Contact Lens: Science & Clinical Practice 48, 410–415 (2022).	Cristian Talens-Estarelles	2022	Eye & contact lens	case-control	Low risk of bias	Spain	school-based	21.7 ± 3.7	851	White (Western European)	table 2	NA	DES	0.738	NA	NA	DES																													2.348	0.903
206	Abdulmannan et al (2022)	Abdulmannan, D. M. et al. Visual health and prevalence of dry eye syndrome among university students in Iraq and Jordan. BMC Ophthalmol 22, 265 (2022).	Dina M Abdulmannan	2022	BMC ophthalmology	cross-sectional	high risk of bias	Iraq & Jordan	school-based	18 & over	1431	Arab	table 5	NA	DES-diagnosed	0.29	NA	NA	DES-diagnosed
207	An et al (2022)	An, Y. & Kim, H. Sleep disorders, mental health, and dry eye disease in South Korea. Sci Rep 12, 11046 (2022).	Youngju An	2022	Scientific reports	cross-sectional	Low risk of bias	Korea	population-based (the 2010–2012 Korea National Health and Nutrition Examination Survey)	20 & over	19394	East Asian	table 3	NA	DED	0.1619	0.1509	0.1729	DES																													1.37	1.06
208	Lin et al (2022)	Lin, F. et al. Prevalence of dry eye disease among Chinese high school students during the COVID-19 outbreak. BMC Ophthalmol 22, 190 (2022).	Feng Lin	2022	BMC ophthalmology	cross-sectional	high risk of bias	China	school-based	14–19	4694	East Asian	table 2	NA	DED	0.705	NA	NA	DES
209	Hashemi et al (2014)	Hashemi, H. et al. Prevalence of dry eye syndrome in an adult population: Dry eye in an adult population. Clin Experiment Ophthalmol 42, 242–248 (2014).	Hassan Hashemi	2014	Clinical & experimental ophthalmology	cross-sectional	Low risk of bias	Iran	population-based	51.1 ± 6.3	5190	West Asian	table 2	NA	DES	0.087	0.069	0.106	DES
210	Rabensteiner et al (2018)	Rabensteiner, D. F., Aminfar, H., Boldin, I., Schwantzer, G. & Horwath‐Winter, J. The prevalence of meibomian gland dysfunction, tear film and ocular surface parameters in an Austrian dry eye clinic population. Acta Ophthalmol 96, (2018).	Dieter Franz Rabensteiner	2018	Acta ophthalmologica	retrospective cohort	high risk of bias	Austria	hospital-based	54.3 ± 17.8	1372	White (Central European)	NA	MGD	DE	0.703	NA	NA	MGD
[truncated: 107 more columns]

## Sheet: Abbreviations
Abbreviation	Full term
BMI	Body Mass Index
BUT	Break-Up Time
CI	Confidence interval (95% confidence interval of the odds ratio)
DE	Dry Eye
DED	Dry eye disease
DEQ	Dry Eye Questionnaire
DES	Dry eye syndrome
DEWS	Dry Eye Workshop
DM	Diabetes mellitus
MADE	Mask-associated Dry Eye
MGD	Meibomain Gland Dysfunction
HDL	High-density lipoprotein
LASIK	Laser-assisted In Situ Keratomileusis
NA	Not applicable/No answer
OR	Odds ratio
OSDI	Ocular Surface Disease Index
PTSD	Post-traumatic Stress Disorder
SDED	Symptomatic dry eye disease
SDES	severe DES
TBUB	Tear Break-Up Time
TBUT	Tear Film Breakup Time
TFOS	Tear Film and Ocular Surface Society
TG	Triglyceride
UK	United Kingdom
USA	The United States of America
VDT	Visual display terminal
