# Supplementary material for: A literature-derived dataset on risk factors for dry eye disease
Source: Sci Data. 2023 Jan 11;10:21. doi: 10.1038/s41597-023-01931-8 (PMC9834299; doi:10.1038/s41597-023-01931-8)
Supplement: Supplementary file 2 — Data Citation 2 Study Selection [file 41597_2023_1931_MOESM2_ESM.xlsx]

## Sheet: study flow
Study ID	Final desion	Final desion REMARKS	Year of publishing	First author	Journal	Round-1 decision of screening	Round-1 REMARKS	Round-2 decision of screening	Round-2 REMARKS	PMID	DOI
1	exclude	not target comparison	1997	Oliver D. Schein	American Journal of Ophthalmology	pending		exclude	without any comparison-no data from non-DED	9402817	10.1016/S0002-9394(14)71688-5
2	exclude	cannot be merged with other studies	1999	Oliver D. Schein	Arch Intern Med	include		exclude	put dry eye and dry mouth together	10386512	10.1001/archinte.159.12.1359
3	include	table 2	2000	Scot E. Moss	Arch Ophthalmol	include		include		10980773	10.1001/archopht.118.9.1264
4	include	table 2	2002	A J Lee	Br J Ophthalmol	include		include		12446361	10.1136/bjo.86.12.1347
5	exclude	risk factors were not reported	2003	Ee-Munn Chia	Clinical and Experimental Ophthalmology	include		exclude	not risks for dry eye, female vs male report syndromes	12786773	10.1046/j.1442-9071.2003.00634.x
6	include	table 3/5	2003	Pei-Yu Lin	Ophthalmology	include		include	2×2 contingency table was constructed to calculate OR	12799232	10.1016/S0161-6420(03)00262-8
7	include	table 4	2003	Debra A Schaumberg	American Journal of Ophthalmology	include		include		12888056	10.1016/S0002-9394(03)00218-6
8	exclude	An earlier report of Moss et al (2008) that reported the Beaver Dam 5-year results	2004	Scot E. Moss	Arch Ophthalmol	include		exclude	An earlier report of Moss et al (2008) that reported the Beaver Dam 5-year results	15006852	10.1001/archopht.122.3.369
9	include	table 6	2006	Kaevalin Lekhanont	Cornea	include		include	2×2 contingency table was constructed to calculate OR	17172891	10.1097/01.ico.0000244875.92879.1a
10	include	table 3	2006	Omar S. Punjabi	Ophthalmic Epidemiology	include		include		17169851	10.1080/09286580600745969
11	exclude	not original study	2006	Giacomo Savin	American Journal of Ophthalmology	exclude	not original study	NA		17881910	10.1016/j.ajo.2006.04.040
12	exclude	not target comparison	2007	Xue-Min Li	Cornea	include	Cataract Surgery	exclude	not target comparison-DED incidence	17294376	10.1097/ICO.0b013e31812f67ca
13	exclude	not target comparison	2007	M.R.Shoja	European Journal of Ophthalmology	include	LASIK	exclude	not target comparison-DED incidence between LASIK vs non-LASIK	17294376	10.1177/112067210701700101
14	include	table 1/2	2008	Noopur Gupta	High Altitude Medicine & Biology	include		include	2×2 contingency table was constructed to calculate OR	19115918	10.1089/ham.2007.1055
15	include	table 5	2008	Peng Lu	Cornea	include		include		18520503	10.1097/ICO.0b013e318165b1b7
16	include	table 2	2008	Scot E. Moss	OPTOMETRY AND VISION SCIENCE	include		include		18677233	10.1097/OPX.0b013e318181a947
17	include	table 2	2008	Miki Uchino	American Journal of Ophthalmology	include		include		18723141	10.1016/j.ajo.2008.06.030
18	include	table 5	2008	Miki Uchino	Ophthalmology	include		include		18708259	10.1016/j.ophtha.2008.06.022
19	include	table 5/6	2009	Amal Bukhari	Orbit	include		include	2×2 contingency table was constructed to calculate OR	19929667	10.3109/01676830903074095
20	exclude	not target comparison	2009	Yang Kyeung Cho	Korean Journal of Ophthalmology	include	Cataract Surgery	exclude	not target comparison-DED incidence between Cataract Surgery vs Non Cataract Surgery	19568353	10.3341/kjo.2009.23.2.65
21	include	table 3	2009	Y Jie	Eye	include		include		18309341	10.1038/sj.eye.6703101
22	include	table 2	2009	Debra A. Schaumberg	Arch Ophthalmol	include		include		19506195	10.1001/archophthalmol.2009.103
23	include	table 4	2009	Eloy Viso	Ophthalmic Epidemiology	include		include		19191177	10.1080/09286580802228509
24	include	table 4	2010	Bo Guo	Ophthalmic Epidemiology	include		include		20642346	10.3109/09286586.2010.498659
25	exclude	not target comparison	2011	Anat Galor	AMERICAN JOURNAL OF OPHTHALMOL	include		exclude	without any comparison-no data from non-ICD9	21684522	10.1016/j.ajo.2011.02.026
26	include	table 3/4	2011	Miki Uchino	Ophthalmology	include		include		21889799	10.1016/j.ophtha.2011.05.029
27	include	table 3	2012	Ying Zhang	Ophthalmic Epidemiology	include		include		22650150	10.3109/09286586.2012.670742
28	include	table 3	2013	Florence Malet	Acta Ophthalmol	include		include		23742664	10.1111/aos.12174
29	include	table 2	2013	Adam J. Paulsen	American Journal of Ophthalmology	include		include		24388838	10.1016/j.ajo.2013.12.023
30	exclude	not target comparison	2013	Nina Tran	Contact Lens & Anterior Eye	include	Contact lens-induced dry eye	exclude	not target comparison-DED incidence	23850062	10.1016/j.clae.2013.06.001
31	exclude	duplicate with ID 40	2013	Miki Uchino	American Journal of Ophthalmology	pending		exclude	duplicate with ID 40	23891330	10.1016/j.ajo.2013.05.040
32	include	table 2	2014	Ji Min Ahn	American Journal of Ophthalmology	include		include		25149910	10.1016/j.ajo.2014.08.021
33	exclude	report	2014	Anat Galor	Ophthalmology	include		exclude	report	24560568	10.1016/j.ophtha.2013.11.036
34	include	table 2	2014	Ramesh Chandra Gupta	Cutan Ocul Toxicol	include	Tannery workers	include	2×2 contingency table was constructed to calculate OR	24446893	10.3109/15569527.2013.854371
35	exclude	does not have variables that interested	2014	Stella N. Onwubiko	Contact Lens & Anterior Eye	include		exclude	does not have variables that interested	24126152	10.1016/j.clae.2013.09.009
36	include	table 4	2015	May M. Bakkar	Contact Lens & Anterior Eye	include		include		26833214	10.1016/j.clae.2016.01.003
37	include	table 2	2015	Jinyang Li	Eye & Contact Lens	include		include	2×2 contingency table was constructed to calculate OR	25232992	10.1097/ICL.0000000000000064
38	exclude	not dry eye study	2015	Ming‑Chi Lu	Rheumatol Int	exclude	pSS- not dry eye study	NA		26194149	10.1007/s00296-015-3324-z
39	include	table 6	2015	Li Li Tan	Clin Exp Optom	include		include		25269444	10.1111/cxo.12210
40	exclude	duplicate with ID 31	2015	Norihiko Yokoi	American Journal of Ophthalmology	pending	same subjects of ID 31	exclude	same subjects of ID 31	25555800	10.1016/j.ajo.2014.12.019
41	exclude	not target comparison	2014	Jelle Vehof	Br J Ophthalmol	include		exclude	DED & DES compare	25185440	10.1136/bjophthalmol-2014-305201
42	include	table 3	2015	Wan-Ju Yang	OPTOMETRY AND VISION SCIENCE	include		include		25756335	10.1097/OPX.0000000000000541
43	exclude	does not have variables that interested	2016	Diego Dias de Araújo	Rev. Latino-Am. Enfermagem	include	critical patients	exclude	does not have variables that interested	27192415	10.1590/1518-8345.0897.2689
44	exclude	not target comparison	2016	Chao-Hsien Chen	Medicine	include		exclude	not target comparison-DED incidence between FM vs Non FM	26825913	10.1097/MD.0000000000002607
45	include	table 4	2016	Jun Hyung Moon	BMC Ophthalmology	include		include		27788672	10.1186/s12886-016-0364-4
46	include	table 7	2016	Segun I. Olaniyana	Contact Lens & Anterior Eye	include		include		27396514	10.1016/j.clae.2016.06.008
47	exclude	not dry eye study	2016	P. Ranasinghe1	BMC Research Notes	exclude	CVS-not dry eye study	NA		26956624	10.1186/s13104-016-1962-1
48	include	table 2/3	2016	Hyun Cheol Roh	Cornea	include		include		26488632	10.1097/ICO.0000000000000657
49	include	table 4	2005	Anshu Sahai	Indian J Ophthalmol	include		include		15976462	10.4103/0301-4738.16170
50	exclude	biomarker	2016	Jelle Vehof	Ophthalmology	include		exclude	biomarker	28139245	10.1016/j.ophtha.2016.12.011
51	include	table 2/3	2017	Abdulaziz A. Alshamrani	Middle East Afr J Ophthalmol	include		include		28936049	10.4103/meajo.MEAJO_281_16
52	include	table 4	2017	Kofi Asiedu	Eye & Contact Lens	include		include		26963438	10.1097/ICL.0000000000000256
53	include	Figure 3	2017	Kimberly F. Farrand	American Journal of Ophthalmology	include		include		28705660	10.1016/j.ajo.2017.06.033
54	include	table 4	2017	Ryan E.K. Man	The Ocular Surfa	include		include		28442380	10.1016/j.jtos.2017.04.004
55	exclude	not original study	2017	Marcella Nebbioso	Int. J. Mol. Sci	exclude	review-not orignal study	NA		28805710	10.3390/ijms18081764
56	include	table 2	2018	Julia Silvestre de Castro	Scientific Reports	include		include		29391426	10.1038/s41598-018-20273-9
57	include	table 3	2018	Enrique O Graue-Hernández	salud pública de méxico	include		include		30550113	10.21149/9024
58	include	table 3	2018	Alejandro Millán	Cornea	include		include		30067536	10.1097/ICO.0000000000001713
59	include	table 2	2018	Gemma Caterina Maria Rossi	Int Ophthalmol	include	VDT	include		29881936	10.1007/s10792-018-0947-6
60	include	table 4	2018	Jeewan S Titiyal	Indian Journal of Ophthalmology	include		include		29380759	10.4103/ijo.IJO_698_17
61	include	table 3	2019	Hadas Ben-Eli	Hindawi Journal of Immunology Research	include		include		30805374	10.1155/2019/9060842
62	include	table 1	2019	Barbara Caffery	The Ocular Surface	include		include	2×2 contingency table was constructed to calculate OR	30825521	10.1016/j.jtos.2019.02.011
63	include	table 1	2019	Pragnya Rao Donthineni	Ocular Surface	include		include		30802671	10.1016/j.jtos.2019.02.007
64	exclude	does not have variables that interested	2019	Elsa L. C. Mai	Int Ophthalmol	include	presbyopia	exclude	does not have variables that interested	31359236	10.1007/s10792-019-01117-5
65	include	table 2	2019	Raneen Shehadeh-Mashor	Cornea	include	LASIK	include		31567630	10.1097/ICO.0000000000002152
66	exclude	does not have variables that interested	2019	Chi Hoang Viet Vua	The Ocular Surface	include	social support	exclude	does not have variables that interested	30685439	10.1016/j.jtos.2019.01.005
67	include	page 6	2019	Ziaul Haq Yasir	Middle East Afr J Ophthalmol	include		include		31114121	10.4103/meajo.MEAJO_194_18
68	include	table 4	2019	Shuang Zhang	Ophthalmic Epidemiology	include		include		31218906	10.1080/09286586.2019.1632905
69	exclude	cannot be merged with other studies	2020	Xiaobo Huang	Eye & Contact Lens	include	DM II	exclude	cannot be merged with others as not dichotomous data	31211721	10.1097/ICL.0000000000000626
70	include	table 2	2020	Takenori Inomata	JOURNAL OF MEDICAL INTERNET RESEARCH	include	contact lens–associated dry eye.	include		32589162	10.2196/18996
71	include	table 5	2020	Yousef Shanti	BMC Ophthalmology	include		include		31931756	10.1186/s12886-019-1290-z
72	include	table 3_RR	2021	Alkabbani S	BMC ophthalmology	include		include		34001029	10.1186/s12886-021-01978-4
73	exclude	duplicate with ID 4	2002	A J Lee	British Journal of Ophthalmology	include		exclude	same subjects of ID 4	12446361	10.1136/bjo.86.12.1347
74	exclude	not target comparison	2006	Cintia S. De Paiva	American Journal of Ophthalmology	include	LASIK	exclude	not target comparison-DED incidence between LASIK vs non-LASIK	16490488	10.1016/j.ajo.2005.10.006
75	include	table 3	2012	Tsung-Jen Wang	Acta Ophthalmol	include		include		20809911	10.1111/j.1755-3768.2010.01993.x
76	exclude	duplicate with ID 33	2014	ANAT GALOR	Ophthalmology	include	same subjects of ID 33	exclude	same subjects of ID 33	24560568	10.1016/j.ophtha.2013.11.036
77	include	table 2	2014	Sun-Bi Um	International Journal of Health Geographics	include		include		25128034	10.1186/1476-072X-13-31
78	exclude	not target comparison	2015	Kraig S. Bower	Journal of Cataract and Refractive Surgery	include	PRK and LASIK	exclude	not target comparison-DED incidence between LASIK vs Non-LASIK	26796443	10.1016/j.jcrs.2015.06.037
79	exclude	does not have variables that interested	2015	Jay Ching Chieh Wang	British Journal of Ophthalmology	include	oGVHD DES	exclude	does not have variables that interested	25947556	10.1136/bjophthalmol-2014-306438
80	exclude	cannot be merged with other studies	2016	José Alberto Castellanos-González	BMC Ophthalmology	include		exclude	cannot be merged with others as not dichotomous data	27422541	10.1186/s12886-016-0292-3
81	include	table 3	2017	Ying-Ying Gong	Ophthalmic Epidemiol	include		include		28276756	10.1080/09286586.2016.1263996
82	exclude	duplicate with ID 48	2016	Hyun Cheol Roh	Cornea	exclude	same subjects of ID 48	NA		26488632	10.1097/ICO.0000000000000657
83	exclude	non-english	2016	J. Nepp	Der Ophthalmologe	exclude	German=non-english	NA		26758280	10.1007/s00347-015-0187-3
84	exclude	not original study	2017	Sang Beom Han	Clinical Interventions in Aging	exclude	review=not original study	NA		28553087	10.2147/CIA.S137580
85	include	table 3	2017	Jong Ho Ahn	Clin Interv Aging	include		include		28860734	10.2147/CIA.S140912
86	exclude	does not have variables that interested	2017	Juliette Thariat	International Journal of Radiation Oncology*Biology*Physics	include	After Proton Therapy of Ocular Melanomas	exclude	does not have variables that interested	28586953	10.1016/j.ijrobp.2017.01.199
87	exclude	not dry eye study	2018	Eugenia Iglesias	Cornea	include	cataract surgery	exclude	use the definition of DE-like symptoms	29504953	10.1097/ICO.0000000000001491
88	include	table 2	2018	Kwon-Jin Jeong	Korean Journal of Family Medicine	include	Coffee Consumption	include		30049179	10.4082/kjfm.17.0047
89	exclude	not dry eye study	2018	Ravin Sajnani	Cornea	include	post-surgical pain (PPP) as dry eye-like symptoms after cataract surgery	exclude	report surgical pain manifesting	30211743	10.1097/ICO.0000000000001741
90	exclude	not original study	2018	Edoardo Villani	Current Opinion in Allergy & Clinical Immunology	exclude	review=not original study	NA		30015640	10.1097/ACI.0000000000000471
91	exclude	not target comparison	2018	Xinrong Zou	BMC Ophthalmology	include	type 2 diabetic	exclude	not target comparison-DED incidence between Diabetic vs Non-Diabetic	29747621	10.1186/s12886-018-0781-7
92	include	table 1	2019	Takenori Inomata	Ophthalmology	include		include		30550734	10.1016/j.ophtha.2018.12.013
93	include	table 3 HR	2019	Kyu-Tae Han	International Journal of Environmental Research and Public Health	include	Sleep Disorders	include		30861989	10.3390/ijerph16050878
94	include	table 5	2019	Joon Young Hyon	Eye & Contact Lens: Science & Clinical Practice	include		include		30585856	10.1097/ICL.0000000000000567
95	include	table 3	2019	Donghui Yu	J Transl Med	include		include		30767763	10.1186/s12967-019-1794-6
96	exclude	does not have variables that interested	2019	Sang Joon Jung	Korean Journal of Ophthalmology	include	Three Heavy Metals	exclude	does not have variables that interested	30746909	10.3341/kjo.2018.0065
97	include	table 3	2019	Kyong In Kim	Korean J Fam Med	include		include		30369215	10.4082/kjfm.17.0058
98	include	table 3	2020	Takenori Inomata	Ocul Surf	include		include		32113987	10.1016/j.jtos.2020.02.007
99	exclude	not dry eye study	2020	Layan Al Tawil	European Journal of Ophthalmology	exclude	computer vision syndrome	NA		30474390	10.1177/1120672118815110
100	exclude	duplicate with ID 69	2020	Xiaobo Huang	Eye & Contact Lens: Science & Clinical Practice	exclude	same subjects of ID 69	NA		31211721	10.1097/ICL.0000000000000626
101	include	table 3	2020	Chiao-Ying Liang	BMC Ophthalmology	include	psychiatric disorders	include		32228638	10.1186/s12886-020-01395-z
102	exclude	not target comparison	2020	Jay Ching Chieh Wang	Canadian Journal of Ophthalmology	include	oGVHD	exclude	not target comparison-DED incidence between oGVHD vs Non-oGVHD	32439193	10.1016/j.jcjo.2020.04.013
103	include	table 3 HR	2020	Chia-Yi Lee	Int J Environ Res Public Health	include		include		32481640	10.3390/ijerph17113829
104	exclude	cannot be merged with other studies	2021	Emmanuel Kobia-Acquah	Contact Lens and Anterior Eye	include		exclude	cannot be merged with others as not dichotomous data	33461878	10.1016/j.clae.2020.12.067
105	include	table 3	2021	Jelle Vehof	Ocul Surf	include		include		32376389	10.1016/j.jtos.2020.04.005
106	include	table 4	2021	Michael T.M. Wang	Contact Lens and Anterior Eye	include		include		33485806	10.1016/j.clae.2021.01.004
107	include	table 4	1997	Michael J.Doughty	Optometry and Vision Science	include		include		9323733	10.1097/00006324-199708000-00023
108	include	page 1114	1998	Cathy A. McCarty	Ophthalmology	include		include		9627665	10.1016/S0161-6420(98)96016-X
109	exclude	not target comparison	2001	Debra A. Schaumberg	JAMA	include	Hormone Replacement Therapy	exclude	not target comparison-DED incidence between HRT vs Non-HRT	11694152	10.1001/jama.286.17.2114
110	exclude	does not have variables that interested	2005	Biljana Miljanovic ́	The American Journal of Clinical Nutrition	include	dietary omiga-3 and omiga-6 fatty	exclude	does not have variables that interested	16210721	10.1093/ajcn/82.4.887
111	exclude	risk factors were not reported	2006	WILLIAM D. MATHERS	American Journal of Ophthalmology	exclude	risk factors were not reported,Myopic LASIK Procedure	NA		16490504	10.1016/j.ajo.2005.11.020
112	exclude	same subjects of ID 110	2006	Biljana Miljanović	Am J Clin Nutr	exclude	same subjects of ID 110	NA		16210721	10.1093/ajcn/82.4.887
113	exclude	does not have variables that interested	2007	Kristina Tea ̈ r Fahnehjelm	Acta Ophthalmologica	include	after allogeneic stem-cell transplantation	exclude	does not have variables that interested	18093259	10.1111/j.1600-0420.2007.01120.x
114	exclude	not target comparison	2008	Carl Erb	Graefe's Archive for Clinical and Experimental Ophthalmology	include	glaucoma	exclude	not target comparison-DED incidence between glaucoma vs non-glaucoma	18648841	10.1007/s00417-008-0881-9
115	exclude	not original study	2010	Salvatore J. Pacella	Plastic and Reconstructive Surgery	exclude	not original study	NA		20124856	10.1097/PRS.0b013e3181c830c7
116	exclude	biomarker	2011	Andreea Chiva	J Med Life	exclude	biomarker=Electrophoresis of tear proteins	NA		22567044	NA
117	include	table 1、table 2、table 4	2012	Anat Galor	Am J Ophthalmol	include		include		22541654	10.1016/j.ajo.2012.02.009
118	exclude	not target comparison	2012	L.Turu	J Med Life	include	LASIK	exclude	not target comparison-DED incidence between LASIK vs non-LASIK	22574092	NA
119	include	table 6	2012	Wen Wen	Cornea	include	Depressive and Anxiety Disorders	include		22382595	10.1097/ICO.0b013e3182261590
120	exclude	not target comparison	2014	Vasilis Achtsidis	Diabetes Care	include	Diabetes and Association With Neuropathy	exclude	not target comparison-DED incidence between Diabetes vs non-Diabetes	25249675	10.2337/dc14-0860
121	exclude	not target comparison	2014	Mitsuyoshi Azuma	BMC Research Notes	include	LASIK	exclude	not target comparison-DED incidence between LASIK vs non-LASIK	24994125	10.1186/1756-0500-7-420
122	exclude	cannot be merged with others as not dichotomous data	2014	Huping Wu	PLoS ONE	include	Meibomian Gland Dysfunction in Visual Display Terminal Workers	exclude	cannot be merged with others as not dichotomous data	25144638	10.1371/journal.pone.0105575
123	include	table 2	2015	June-Hee Lee	BMC Ophthalmology	include	occupational characteristics	include	2×2 contingency table was constructed to calculate OR	26511443	10.1186/s12886-015-0147-3
124	exclude	not original study	2015	Meng C. Lin	Optometry and Vision Science	exclude	not original study	NA		26176354	10.1097/OPX.0000000000000651
125	exclude	does not have variables that interested	2015	Shahzad I Mian	Trans Am Ophthalmol Soc	include	oGVHD	exclude	does not have variables that interested	27507907	NA
126	exclude	biomarker	2016	Donghyun Jee	PLOS ONE	exclude	biomarker=Serum 25-Hydroxyvitamin D Levels	NA		26894581	10.1371/journal.pone.0149294
127	include	table 3	2016	Hye Won Park	J Korean Med Sci	include		include		27366012	10.3346/jkms.2016.31.7.1121
128	exclude	does not have variables that interested	2016	Jae-Yen Song	Cornea	include	Menstrual Irregularity	exclude	does not have variables that interested	26684047	10.1097/ICO.0000000000000727
129	exclude	not original study	2017	Chi-Ching Chang	Open Access	exclude	not original study=risk of acute pancreatitis among patients with primary Sjogren’s syndrome	NA		28801391	10.1136/bmjopen-2016-014807
130	exclude	does not have variables that interested	2017	Yi-Fang Meng	Medical Science Monitor	include	24,25-Dihydroxyvitamin D 3	exclude	does not have variables that interested	28487505	10.12659/MSM.901857
131	include	table 3	2017	Da-Hye Jeon	J Prev Med Public Health	include	Serum Vitamin D Levels	include		29207448	10.3961/jpmph.17.089
132	exclude	not dry eye study	2017	Peter Olsson	Arthritis Research & Therapy	exclude	Cigarette smoking and the risk of primary Sjögren’s syndrome	NA		28270185	10.1186/s13075-017-1255-7
133	exclude	not original study	2017	Wolfgang Sickenberger	Cont Lens Anterior Eye	exclude	German views on dry eye	NA		28041579	10.1016/j.clae.2016.12.005
134	exclude	not target comparison	2017	Shubha Tiwari	Translational Vision Science & Technology	include	Post Orbital Radiotherapy	exclude	not target comparison-DED incidence between Post Orbital Radiotherapy vs non-Post Orbital Radiotherapy	28660094	10.1167/tvst.6.3.19
135	include	table 5/6	2018	ArthurFerrero	Ocul Surf	include		include		28939118	10.1016/j.jtos.2017.09.008
136	include	table 2	2017	Soonwon Yang	Current Eye Research	include	Migraine	include		28129001	10.1080/02713683.2016.1262876
137	exclude	not original study	2018	Eyal Cohen	Journal of Ophthalmology	exclude		NA		29619255	10.1155/2018/4903831
138	exclude	risk factors were not reported	2018	alejandro rodriguezgarcia	Clinical Ophthalmology	include	risk factors of ocular surface damage	exclude	risk factors for ocular surface damage were reported, but risk factors for dry eye were not reported	30613133	10.2147/OPTH.S190803
139	include	table 5	2019	REIKO ARITA	American Journal of Ophthalmology	include		include		30851269	10.1016/j.ajo.2019.02.024
140	include	table 5	2019	Joon Young Hyon	Sci Rep	include		include		30846779	10.1038/s41598-019-40539-0
141	exclude	does not have variables that interested	2019	Miki Uchino	Journal of Clinical Medicine	include		exclude	Factors Associated with Ophthalmic Follow-up Discontinuation in Dry Eye Disease	31357696	10.3390/jcm8081120
142	include	table 3	2020	Walaa Al-Dairi	Cureus	include	Depressive	include	2×2 contingency table was constructed to calculate OR	33489572	10.7759/cureus.12160
143	include	table 3	2020	Hye Rin Choi	Cornea	include	Dyslipidemia	include		31517720	10.1097/ICO.0000000000002133
144	exclude	cannot be merged with other studies	2020	Monika Farhangi	British Journal of Ophthalmology	include	migraine	exclude	cannot be merged with others as not dichotomous data	31040130	10.1136/bjophthalmol-2018-313471
145	include	table2、table3	2020	Akiko Hanyuda	The Ocular Surface	include	physical activity, moderate-vigorous leisure-time physical activity, sitting time, and VDT use time	include		31563549	10.1016/j.jtos.2019.09.007
146	include	table 6	2021	Michael T M Wang	Cont Lens Anterior Eye	include		include		32311433	10.1016/j.jtos.2020.04.003
147	include	table 5	2020	Radhika Tandon	Ocul Surf	include		include		32783926	10.1016/j.jtos.2020.07.016
148	include	table 4	2020	Mamunur AKM Rashid	Diagnostics	include		include		32859000	10.3390/diagnostics10090634
149	include	table 2	2020	Ahmed Sherry	Contact Lens and Anterior Eye	include		include	2×2 contingency table was constructed to calculate OR	31405568	10.1016/j.clae.2019.08.001
150	exclude	cannot be merged with other studies	2021	Daniel B. Azzam	Cornea	include		exclude	cannot be merged with others as not dichotomous data	33177410	10.1097/ICO.0000000000002579
151	exclude	does not have variables that interested	2021	Shih-Lin Chen	Medicine (Baltimore)	include	traditional Chinese medicine body constitutions	exclude	does not have variables that interested	33466213	10.1097/MD.0000000000024265
152	include	table 5	2021	Jing-Wen Hu	International Journal of Ophthalmology	include		include		33875949	10.18240/ijo.2021.04.14
153	include	table 3	2021	Samrat Chatterjee	Indian Journal of Ophthalmology	include		include		33913832	10.4103/ijo.IJO_1796_20
154	exclude	does not have variables that interested	2021	Cindy Yi-Yu Hsu	Healthcare	include	Orbital Fracture	exclude	does not have variables that interested	34070017	10.3390/healthcare9050605
155	include	table 2	2021	Joonho Ahn	International Journal of Environmental Research and Public Health	include	Shift worker	include		34065509	10.3390/ijerph18105492
156	include	table 2/3	2021	Akiko Hanyuda	The Ocular Surface	include	unhealthy sleep status	include		33845221	10.1016/j.jtos.2021.04.001
157	exclude	not target comparison	2021	Hassan Hashemi	International Ophthalmology	include	MGD	exclude	not target comparison-MGD incidence	33763795	10.1007/s10792-021-01812-2
158	include	table 4 HR	2021	NING HUNG	American Journal of Ophthalmology	include	The Risks of Aqueous-Deficient Dry Eye Disease	include		33773981	10.1016/j.ajo.2021.03.013
159	exclude	same subjects of ID 166	2021	Morten Schjerven Magno	The Ocular Surface	include	alcohol consumption	exclude	population-based (Lifelines cohort)_same subjects of ID 166	34029755	10.1016/j.jtos.2021.05.005
160	include	table 5	2021	James S. Wolffsohn	The Ocular Surface	include		include		33965652	10.1016/j.jtos.2021.05.001
161	include	table 3	2021	Peng-Fei Zhao	International Journal of Ophthalmology	include	corneal refractive surgery	include		34282390	10.18240/ijo.2021.07.13
162	include	table 2	2021	Ryutaro Yamanishi	Eye Contact Lens	include	BMI	include		34310488	10.1097/ICL.0000000000000814
163	exclude	does not have variables that interested	2021	Chang Huang	Acta Parasitologica	include	Demodex	exclude	does not have variables that interested	33813654	10.1007/s11686-021-00382-8
164	include	table 3	2021	Natalia Mussi	Clinical Ophthalmology	include	MGD	include	2×2 contingency table was constructed to calculate OR	34539177	10.2147/OPTH.S322461
165	include	table 2	2021	Cristian Talens-Estarelles	Eye & Contact Lens: Science & Clinical Practice	include	Online Education	include		34224445	10.1097/ICL.0000000000000816
166	include	table 2/3	2021	Laura E Wolpert	The Ocular Surfa	include		include		34171471	10.1016/j.jtos.2021.06.009
167	exclude	cannot be merged with other studies	2021	Kimberley Yu	Ophthalmology	include		exclude	cannot be merged with others as not dichotomous data	33785415	10.1016/j.ophtha.2021.03.030
168	include	table 3	2021	Chantaka Supiyaphun	PLOS ONE	include		include		34597336	10.1371/journal.pone.0258217
169	exclude	does not have variables that interested	2021	Kofi Asiedu	PLOS ONE	include	healthy pregnancy	exclude	does not have variables that interested	34618845	10.1371/journal.pone.0258233
170	exclude	cannot be merged with other studies	2021	Hala Shokr	Acta Ophthalmologica	include	retinal microvascular dysfunction	exclude	cannot be merged with others as not dichotomous data	33576186	10.1111/aos.14782
171	include	table 3	2021	Hye Rin Choi	Ophthalmic Epidemiology	include		include		33522358	10.1080/09286586.2021.1879172
172	include	table 4	2021	Isabela Yang	PLOS ONE	include		include		34762686	10.1371/journal.pone.0259399
173	include	table 2	2021	Jianhua Wu	Frontiers in Medicine	include		include		34901096	10.3389/fmed.2021.788545
174	include	Appendix VII	2021	Samrat Chatterjee	Indian Journal of Ophthalmology	include		include		34826975	10.4103/ijo.IJO_327_21
175	exclude	does not have variables that interested	2021	Zhangling Chen	Frontiers in Medicine	include	children with DM	exclude	does not have variables that interested	34912822	10.3389/fmed.2021.760006
176	include	table 3	2021	Chigozie I. Echieh	BMC Ophthalmology	include	outdoor street sweepers vs indoor office cleaners	include		34174855	10.1186/s12886-021-02025-y
177	include	table 4	2021	Nutnicha Neti	Scientific Reports	include	Thai GHQ-12 score	include		34952901	10.1038/s41598-021-03887-4
178	include	table 6	2022	A O Betiku	Nigerian Journal of Clinical Practice	include		include		35295060	10.4103/njcp.njcp_1598_21
179	include	table 4、table 5	2022	Leonardo Guedes C. Marculino	Arquivos Brasileiros de Oftalmologia	include		include		35417509	10.5935/0004-2749.202200100
180	exclude	not target comparison-DED incidence	2022	Riyad Allayed	SAGE Open Nursing	include		exclude	not target comparison-DED incidence	36160691	10.1177/23779608221127948
181	include	table 5	2022	Abdulrahman Alamri	Cureus	include	Contact lense-associated dry eye	include	2×2 contingency table was constructed to calculate OR	35223301	10.7759/cureus.21526
182	exclude	cannot be merged with other studies	2022	Ada Sterczewska	Adv Clin Exp Med	include	online learning	exclude	not target comparison-DED incidence between online learning vs non-online learning	35077035	10.17219/acem/144199
183	include	page 299	2022	Hisataka Fujimoto	Clinical Ophthalmology	include	after Cataract Surgery	include		35153474	10.2147/OPTH.S346606
184	exclude	cannot be merged with other studies	2022	Ning Wang	Frontiers in Medicine	include		exclude	cannot be merged with others as not dichotomous data	35237636	10.3389/fmed.2022.846709
185	include	table 2	2022	Bonnie He	Eye	include	hormonal contraceptives	include		33824509	10.1038/s41433-021-01517-x
186	exclude	does not have variables that interested	2022	Helene Jeppesen	Bone Marrow Transplant	include	Ocular graft-versus-host disease (oGVHD)	exclude	does not have variables that interested	35042981	10.1038/s41409-022-01564-2
187	exclude	does not have variables that interested	2022	Zhengyu Gu	Frontiers in Medicine	include	incidence of dry eye disease (DED) between Systemic Lupus Erythematosus (SLE) patients and healthy populations.	exclude	does not have variables that interested	35355597	10.3389/fmed.2022.833995
188	exclude	cannot be merged with other studies	2022	Cristian Talens-Estarelles	Clin Exp Optom	include	digital display-induced dry eye	exclude	cannot be merged with others as not dichotomous data	35254958	10.1080/08164622.2022.2048173
189	include	table 1	2022	Umut Dag	Ophthalmic Epidemiol	include	mask-associated dry eye (MADE)	include		35300575	10.1080/09286586.2022.2053549
190	include	table 3	2022	Chulaluck Tangmonkongvoragul	PLOS ONE	include		include		35320310	10.1371/journal.pone.0265733
191	include	table 1	2022	Michael T M Wang	Ocul Surf	include		include		35101619	10.1016/j.jtos.2022.01.001
192	include	table 3	2022	Enjy A. E. Khorshed	Environmental Science and Pollution Research	include		include		35066853	10.1007/s11356-021-18410-5
193	exclude	not dry eye study	2022	Bingjie Liu	Frontiers in Public Health	include	VDT	exclude	not dry eye=eye discomfort symptoms	35646801	10.3389/fpubh.2022.900539
194	exclude	not target comparison	2022	Kyungsik Kim	Int J Environ Res Public Health	exclude	qualitative study	NA		35627823	10.3390/ijerph19106286
195	include	table 5	2022	Ngamjit Kasetsuwan	JMIR Mhealth Uhealth	include		include		35731569	10.2196/31011
196	exclude	cannot be merged with other studies	2022	Zhanglin Liu	Frontiers in Psychiatry	exclude	cannot be merged with others as not dichotomous data=Anxiety scores & Depression scores	NA		35911246	10.3389/fpsyt.2022.930714
197	exclude	not dry eye study	2022	Tariq Aldebasi	International Journal of Ophthalmology	exclude	not dry eye study=ocular manifestations in patients with graft versus host disease after allogeneic stem cell transplant	NA		35919329	10.18240/ijo.2022.07.16
198	exclude	does not have variables that interested	2022	Norah A. Albdaya	Cureus	include	Usage of Eye Cosmetics	exclude	does not have variables that interested	36017302	10.7759/cureus.27142
199	exclude	cannot be merged with other studies	2022	Ekin Altinbas	International Ophthalmology	include	contact lens wearers	exclude	cannot be merged with others as not dichotomous datadescribe the correlation using ß Coefficients	35920942	10.1007/s10792-022-02441-z
200	include	page 1	2022	Tarekegn Cheklie Zeleke	PLoS ONE	include		include		35994456	10.1371/journal.pone.0272808
201	include	table 4	2022	Li-Yen Pan	Frontiers in Medicine	include	type II diabetes mellitus	include		36082275	10.3389/fmed.2022.980714
202	include	table 1	2022	Yu Jin	Eur J Ophthalmol	include	Dacryocystorhinostomy for Patients with Lacrimal Passage Obstruction	include		34931533	10.1177/11206721211069739
203	include	table 4	2022	Jos ́e Vicente García-Marqu ́es	Contact Lens and Anterior Eye	include		include		34789408	10.1016/j.clae.2021.101539
204	exclude	cannot be merged with other studies	2022	Shizuka Koh	Cont Lens Anterior Eye	include	soft contact lens,8-item contact lens dry eye questionnaire score	exclude	cannot be merged with others as not dichotomous data	34620551	10.1016/j.clae.2021.101519
205	include	table 2	2022	Cristian Talens-Estarelles	Eye & Contact Lens	include		include		36155946	10.1097/ICL.0000000000000923
206	include	table 5	2022	Dina M. Abdulmannan	BMC Ophthalmology	include		include		35698109	10.1186/s12886-022-02485-w
207	include	table 3	2022	Youngju An	Scientific Reports	include		include		35773440	10.1038/s41598-022-14167-0
208	include	table 2	2022	Feng Lin	BMC Ophthalmology	include		include		35468756	10.1186/s12886-022-02408-9
209	include	table 2	2014	Hassan Hashemi	Clinical & experimental ophthalmology	include		include		23927383	10.1111/ceo.12183
210	include	NA	2018	Dieter Franz Rabensteiner	Acta ophthalmologica	include	MGD	include	The prevalence of meibomian gland dysfunction, tear film and ocular surface parameters in an Austrian dry eye clinic population	29656524	10.1111/aos.13732

## Sheet: Abbreviation
Abbreviation	Full term
BMI	Body Mass Index
CVS	Computer Vision Syndrome
DM	Diabetes mellitus
DOI	Digital Object Identifier
FM	Fibromyalgia
GHQ	General Health Questionnaire
ICD	International Classification of Disease code
ID	Identifier
LASIK	Laser-assisted In Situ Keratomileusis
MGD	Meibomain Gland Dysfunction
NA	Not applicable/No answer
OR	Odds ratio
PMID	PubMed reference number
oGVHD	Ocular Graft-Versus-Host Disease
VDT	Video Display Terminals
